# Supplementary material for: 6-Bromo­pyridine-2-carbaldehyde phenyl­hydrazone
Source: Acta Crystallogr Sect E Struct Rep Online. 2012 Jun 20;68(Pt 7):o2131. doi: 10.1107/S1600536812026517 (PMC3393942; doi:10.1107/S1600536812026517)
Supplement: Supplementary file 2 [file e-68-o2131-Isup2.hkl]

# 
# h,k,l, Fc-squared, Fo-squared, sigma(Fo-squared) and status flag 
# 
data_I
_shelx_title ' import island ' 
_shelx_refln_list_code          4 
_shelx_F_calc_maximum      196.37 
_exptl_crystal_F_000      1103.74 
_reflns_d_resolution_high  0.8004 
 
loop_ 
 _symmetry_equiv_pos_as_xyz 
 'x, y, z' 
 '-x+1/2, -y, z+1/2' 
 'x+1/2, -y+1/2, -z' 
 '-x, y+1/2, -z+1/2' 
 '-x, -y, -z' 
 'x-1/2, y, -z-1/2' 
 '-x-1/2, y-1/2, z' 
 'x, -y-1/2, z-1/2' 
 
_cell_length_a    14.6412 
_cell_length_b     7.8406 
_cell_length_c    20.0640 
_cell_angle_alpha  90.000 
_cell_angle_beta   90.000 
_cell_angle_gamma  90.000 
 
_shelx_F_squared_multiplier     1.000 
 
loop_ 
 _refln_index_h 
 _refln_index_k 
 _refln_index_l 
 _refln_F_squared_calc 
 _refln_F_squared_meas 
 _refln_F_squared_sigma 
 _refln_observed_status 
   6   0   0    30004.27    29501.82    866.55 o 
   8   0   0     9716.34     9732.44    316.82 o 
  10   0   0      237.19      240.71      6.33 o 
  12   0   0     8767.55     9136.98    231.45 o 
  14   0   0      153.16      148.07      8.03 o 
  16   0   0       19.97       23.00      8.11 o 
  18   0   0       41.31       52.95     15.56 o 
   2   1   0     7349.62     7613.03    147.90 o 
   4   1   0    18858.94    18721.40    306.98 o 
   6   1   0        8.11       16.05      2.33 o 
   8   1   0      175.87      213.69      4.66 o 
  10   1   0       14.92       25.91      3.44 o 
  12   1   0      110.99      117.74      5.42 o 
  14   1   0       23.03       19.42      6.18 o 
  16   1   0      162.95      140.30      9.66 o 
  18   1   0        1.66        4.55     12.15 o 
   0   2   0    23297.30    20102.00    309.14 o 
   2   2   0     2262.68     2077.85     23.09 o 
   4   2   0     2889.13     2899.15     30.83 o 
   6   2   0     6126.90     5826.57     97.43 o 
   8   2   0     4725.28     4740.52     74.01 o 
  10   2   0       94.85      102.76      4.87 o 
  12   2   0     2873.38     3164.92     52.56 o 
  14   2   0      386.32      348.15     10.07 o 
  16   2   0       29.12       35.86     10.61 o 
   2   3   0      940.46      822.79      8.88 o 
   4   3   0       90.07       72.46      4.06 o 
   6   3   0      976.55     1090.22     13.68 o 
   8   3   0     1816.14     2093.65     23.44 o 
  10   3   0      226.36      220.94      5.03 o 
  12   3   0      135.41      116.47      5.98 o 
  14   3   0      351.54      417.74     13.36 o 
  16   3   0       71.29       47.70     13.30 o 
   0   4   0    37805.54    37141.00    655.67 o 
   2   4   0     4099.97     3805.58     38.09 o 
   4   4   0     2476.97     2678.98     27.33 o 
   6   4   0     8012.03     8142.08     81.22 o 
   8   4   0     6318.25     6309.76     63.84 o 
  10   4   0       10.45        6.48      4.91 o 
  12   4   0     3215.50     3373.46     58.69 o 
  14   4   0      688.69      604.31     22.94 o 
  16   4   0       20.20        4.78     24.87 o 
   2   5   0     1446.90     1303.81     14.06 o 
   4   5   0     4033.41     4118.99     41.38 o 
   6   5   0       91.35      103.76      4.19 o 
   8   5   0     3258.64     3702.15     58.53 o 
  10   5   0       95.32      112.54      4.87 o 
  12   5   0      193.90      169.48      6.72 o 
  14   5   0      160.83      180.11      8.47 o 
   0   6   0     9242.28     9633.88    155.13 o 
   2   6   0     1023.87      957.50     13.65 o 
   4   6   0     2189.63     2467.36     39.91 o 
   6   6   0      994.99     1051.88     15.64 o 
   8   6   0      779.54      666.44     19.77 o 
  10   6   0        7.22       17.07      5.71 o 
  12   6   0      306.07      278.25     15.21 o 
  14   6   0      146.93      128.36     11.93 o 
   2   7   0      458.64      405.38     10.70 o 
   4   7   0      665.81      714.06     19.83 o 
   6   7   0       22.67       24.47      4.35 o 
   8   7   0      295.80      351.05     20.38 o 
  10   7   0        1.40       13.98      5.88 o 
  12   7   0       22.49       33.96     10.32 o 
   0   8   0       58.33       46.95      6.62 o 
   2   8   0     1309.32     1301.80     35.74 o 
   4   8   0       72.67       82.34      5.96 o 
   6   8   0      702.13      648.28     24.95 o 
   8   8   0      427.76      355.19     19.96 o 
  10   8   0        3.70       -8.83      8.83 o 
   2   9   0      474.30      577.88     44.30 o 
   4   9   0       63.19      103.16      8.45 o 
   6   9   0        6.07       -2.10      8.74 o 
   2   1   1     2871.97     2596.04     21.48 o 
   3   1   1    22173.41    20792.79    295.20 o 
   5   1   1      284.53      247.18      2.62 o 
   6   1   1      552.24      583.45      6.09 o 
   7   1   1      386.76      410.52      5.68 o 
   8   1   1    10336.67    10692.22    135.85 o 
   9   1   1     1354.57     1330.17     16.61 o 
  10   1   1     3044.87     3102.23     37.27 o 
  11   1   1      390.37      377.87      4.76 o 
  12   1   1      330.45      301.05      5.70 o 
  13   1   1        0.35       -3.39      3.39 o 
  14   1   1      194.88      208.59      5.69 o 
  15   1   1      230.54      204.14      7.68 o 
  16   1   1      499.28      471.88     21.58 o 
  17   1   1        5.07        2.51      8.79 o 
  18   1   1       38.53       30.99     12.16 o 
   0   2   1       22.25       18.55      1.52 o 
   1   2   1     1556.04     1450.63     11.07 o 
   2   2   1      192.87      272.32      3.11 o 
   3   2   1     2736.83     2901.37     21.16 o 
   4   2   1      995.87      997.97      7.63 o 
   5   2   1      243.07      215.47      4.74 o 
   6   2   1     4573.97     5065.12     45.88 o 
   7   2   1      223.12      226.66      4.22 o 
   8   2   1     1631.51     1794.81     16.63 o 
   9   2   1       47.61       37.33      2.42 o 
  10   2   1       70.82       73.73      2.77 o 
  11   2   1        0.62        0.62      3.33 o 
  12   2   1      137.94      178.62      4.32 o 
  13   2   1        0.27       -1.21      4.25 o 
  14   2   1        1.28       10.82      4.64 o 
  15   2   1        4.04        1.49      5.93 o 
  16   2   1       18.54       11.54      7.37 o 
  17   2   1        0.47       -7.97     11.80 o 
   1   3   1      925.06      903.89      7.03 o 
   2   3   1    14444.81    13435.70     92.64 o 
   3   3   1     2004.96     1895.19     13.35 o 
   4   3   1    13628.94    13073.06     95.35 o 
   5   3   1     1155.02     1084.69      9.25 o 
   6   3   1      653.36      676.36      6.60 o 
   7   3   1      160.17      160.69      3.02 o 
   8   3   1     2127.58     2228.07     19.61 o 
   9   3   1      408.65      379.88      4.66 o 
  10   3   1     5452.97     5699.69     46.69 o 
  11   3   1      601.91      575.74      8.03 o 
  12   3   1      109.43       86.97      4.57 o 
  13   3   1       17.56       18.55      4.11 o 
  14   3   1      101.54      121.80      5.24 o 
  15   3   1      196.49      201.51     11.02 o 
  16   3   1      319.66      295.85     12.84 o 
  17   3   1        1.56       -1.96      8.36 o 
   0   4   1      708.92      587.71      8.36 o 
   1   4   1      481.34      421.64      4.17 o 
   2   4   1      418.47      370.73      3.38 o 
   3   4   1       17.79       23.74      1.92 o 
   4   4   1      561.90      589.61      4.84 o 
   5   4   1      315.70      298.16      3.53 o 
   6   4   1      927.46      973.68      7.96 o 
   7   4   1      334.68      343.69      4.88 o 
   8   4   1        4.94       11.86      2.30 o 
   9   4   1        0.65       -1.08      2.36 o 
  10   4   1      234.72      240.45      3.87 o 
  11   4   1     1049.54     1144.31     13.16 o 
  12   4   1        2.17       10.45      4.16 o 
  13   4   1       75.59       53.00      6.19 o 
  14   4   1       45.44       66.98      5.60 o 
  15   4   1        3.35       -5.63      5.87 o 
  16   4   1       16.55       11.44     10.03 o 
   1   5   1      756.20      819.68      6.72 o 
   2   5   1     4585.29     4451.35     31.64 o 
   3   5   1     2705.48     2816.42     20.44 o 
   4   5   1    10768.39    10643.77     72.58 o 
   5   5   1      246.19      210.37      4.30 o 
   6   5   1       75.39       46.74      2.33 o 
   7   5   1        0.72        8.23      2.25 o 
   8   5   1     5267.55     5888.10     45.24 o 
   9   5   1      765.57      766.95      8.62 o 
  10   5   1      432.31      398.09      8.15 o 
  11   5   1      177.33      165.66      5.80 o 
  12   5   1       47.95       33.17      3.91 o 
  13   5   1        5.38       16.88      4.39 o 
  14   5   1      120.03      124.81      5.47 o 
  15   5   1        6.24        1.87      6.56 o 
   0   6   1      971.16      974.35     17.64 o 
   1   6   1       18.85       20.55      2.66 o 
   2   6   1        2.23        2.65      2.09 o 
   3   6   1       27.56       25.06      2.18 o 
   4   6   1     1358.70     1423.78     17.86 o 
   5   6   1       80.69       76.20      2.58 o 
   6   6   1      288.60      256.21      4.81 o 
   7   6   1       83.62       85.45      3.96 o 
   8   6   1      148.14      156.98      4.68 o 
   9   6   1       24.20       13.03      3.54 o 
  10   6   1      134.18      167.71      4.59 o 
  11   6   1       27.44       33.95      4.18 o 
  12   6   1      210.65      228.15      5.74 o 
  13   6   1       16.06       21.75      5.16 o 
  14   6   1        0.35        1.17      8.34 o 
   1   7   1      654.62      659.73     11.09 o 
   2   7   1     2189.52     2277.78     32.61 o 
   3   7   1       27.83       18.85      3.77 o 
   4   7   1     1470.55     1355.95     26.77 o 
   5   7   1       24.83       17.13      2.68 o 
   6   7   1      174.72      125.88      4.75 o 
   7   7   1       11.15        1.63      3.09 o 
   8   7   1      276.30      290.58      7.85 o 
   9   7   1       24.66       27.33      3.94 o 
  10   7   1      883.66      797.12     20.76 o 
  11   7   1      139.69      102.63      4.88 o 
  12   7   1       39.24       16.94      6.39 o 
   0   8   1      752.76      868.20     14.89 o 
   1   8   1      129.27      135.01      3.75 o 
   2   8   1       12.13       19.81      3.30 o 
   3   8   1       32.05       34.71      2.71 o 
   4   8   1      125.79      137.66      3.66 o 
   5   8   1      129.01      133.85      4.77 o 
   6   8   1      283.08      324.11     11.79 o 
   7   8   1        4.31        3.34      5.49 o 
   8   8   1        0.56        1.83      5.87 o 
   9   8   1       12.16       12.73      5.35 o 
  10   8   1       61.81       60.38      5.48 o 
   1   9   1       54.04       53.70      6.19 o 
   2   9   1      387.65      364.80      9.55 o 
   3   9   1       39.51       30.73      6.23 o 
   4   9   1      165.12      155.14      7.17 o 
   5   9   1       20.06       21.21      7.40 o 
   6   9   1       55.05       33.30      7.37 o 
   7   9   1       16.76       10.47      6.73 o 
   3   0   2       68.65       70.55      1.77 o 
   4   0   2      212.88      257.28      6.75 o 
   5   0   2    11985.19    11518.84    127.94 o 
   6   0   2    13164.05    13120.49    182.12 o 
   7   0   2     4758.42     4738.95     80.95 o 
   8   0   2     3596.96     3759.58     57.26 o 
   9   0   2       68.17       60.02      3.81 o 
  10   0   2      133.93      143.14      4.56 o 
  11   0   2     2199.48     2388.19     48.87 o 
  12   0   2     1871.77     1907.10     42.65 o 
  13   0   2      246.14      230.45     10.06 o 
  14   0   2      173.56      160.08     10.23 o 
  15   0   2       22.46       21.16      5.67 o 
  16   0   2        1.39        1.72      5.60 o 
  17   0   2       13.00       18.26     12.52 o 
  18   0   2       46.92       45.12     24.61 o 
   1   1   2     2570.52     2588.94     55.04 o 
   2   1   2       10.24       27.74      1.33 o 
   3   1   2    38562.30    36200.57   1939.54 o 
   4   1   2     6389.90     6301.12     46.96 o 
   5   1   2      763.27      834.23      6.92 o 
   6   1   2       87.72      104.18      1.86 o 
   7   1   2       39.65       36.20      1.93 o 
   8   1   2     1089.63     1212.55     14.86 o 
   9   1   2      285.88      331.33      4.45 o 
  10   1   2       11.97       19.76      2.33 o 
  11   1   2        4.63        0.85      2.53 o 
  12   1   2       29.46       31.99      2.71 o 
  13   1   2        2.62        2.29      3.21 o 
  14   1   2        5.04        6.74      3.53 o 
  15   1   2        0.07        0.45      3.47 o 
  16   1   2        0.42       -5.40      6.82 o 
  17   1   2        2.81        5.28      7.60 o 
  18   1   2        2.81       -7.42      7.42 o 
   0   2   2    21187.54    19420.41    225.86 o 
   1   2   2    19423.31    17458.10    153.52 o 
   2   2   2    13280.43    12713.75     87.62 o 
   3   2   2     1461.47     1592.98     11.78 o 
   4   2   2     3728.73     3687.20     25.90 o 
   5   2   2     2375.68     2152.79     22.77 o 
   6   2   2    25350.60    25647.56    238.26 o 
   7   2   2    21219.24    22097.39    248.15 o 
   8   2   2      465.22      432.18      4.68 o 
   9   2   2      239.47      216.85      3.47 o 
  10   2   2      695.08      741.66      9.63 o 
  11   2   2      801.47      793.86      8.82 o 
  12   2   2      893.10      917.10     10.13 o 
  13   2   2      918.15      916.63     14.90 o 
  14   2   2      363.52      343.15      7.61 o 
  15   2   2      220.82      184.19     12.24 o 
  16   2   2        6.49        5.08     14.69 o 
  17   2   2        2.03        1.69     10.02 o 
   1   3   2      327.75      293.39      3.29 o 
   2   3   2     2434.29     2299.97     17.08 o 
   3   3   2     3980.27     3925.36     33.95 o 
   4   3   2        3.93       11.78      1.56 o 
   5   3   2      606.22      608.05      6.26 o 
   6   3   2      108.76      109.96      1.96 o 
   7   3   2      799.78      898.32      7.39 o 
   8   3   2      413.07      433.51      4.40 o 
   9   3   2       28.82       37.53      2.32 o 
  10   3   2       48.32       73.64      3.65 o 
  11   3   2      405.66      459.88      7.59 o 
  12   3   2       95.05       84.21      3.65 o 
  13   3   2       12.69        5.13      3.53 o 
  14   3   2      165.10      175.15      7.89 o 
  15   3   2      145.61      162.58      6.99 o 
  16   3   2       14.79       -4.99      8.70 o 
  17   3   2        0.52       -7.07      7.07 o 
   0   4   2    10956.41    10918.45    107.14 o 
   1   4   2     4171.13     3837.37     27.27 o 
   2   4   2     3136.42     3063.51     21.86 o 
   3   4   2      136.30      142.22      2.02 o 
   4   4   2     1531.17     1628.01     11.73 o 
   5   4   2     3184.90     3258.77     23.36 o 
   6   4   2     5053.96     5048.60     37.79 o 
   7   4   2     2353.36     2426.89     18.49 o 
   8   4   2      684.63      625.03      5.86 o 
   9   4   2       32.87       26.70      2.42 o 
  10   4   2       37.55       45.92      3.19 o 
  11   4   2      468.79      518.08      8.77 o 
  12   4   2      350.59      385.91      8.23 o 
  13   4   2      161.47      151.19      4.88 o 
  14   4   2      249.62      203.52      7.25 o 
  15   4   2       51.98       42.82      5.99 o 
  16   4   2        0.60       -6.51     11.08 o 
   1   5   2      145.25      130.64      2.83 o 
   2   5   2      805.95      800.89      9.87 o 
   3   5   2      215.13      197.95      3.01 o 
   4   5   2       12.70       14.26      2.35 o 
   5   5   2        5.04        6.16      2.34 o 
   6   5   2       45.17       43.66      2.33 o 
   7   5   2     1307.29     1429.79     13.18 o 
   8   5   2      154.93      185.25      5.27 o 
   9   5   2      229.26      185.54      4.54 o 
  10   5   2       33.09       58.92      4.10 o 
  11   5   2        0.32        5.51      4.11 o 
  12   5   2       22.49       15.45      4.07 o 
  13   5   2       28.27       32.28      4.40 o 
  14   5   2       60.57       79.74      7.95 o 
  15   5   2       44.63       52.77      6.56 o 
   0   6   2     1249.25     1217.97     15.82 o 
   1   6   2     3739.68     3668.07     33.06 o 
   2   6   2      780.47      723.52      7.79 o 
   3   6   2      423.37      395.20      5.53 o 
   4   6   2       31.98       53.70      2.28 o 
   5   6   2     4414.81     4632.62     41.26 o 
   6   6   2      989.87      979.42     16.35 o 
   7   6   2     1719.67     1653.57     24.64 o 
   8   6   2     1055.43      972.95     18.83 o 
   9   6   2        5.39        3.54      3.07 o 
  10   6   2       12.79       16.21      3.49 o 
  11   6   2      236.10      234.63     10.71 o 
  12   6   2      214.53      207.24      7.93 o 
  13   6   2      232.15      202.14      7.26 o 
  14   6   2      134.21      116.32      7.22 o 
   1   7   2      129.61      132.26      3.31 o 
   2   7   2      180.83      197.00      4.81 o 
   3   7   2      120.92      123.61      4.26 o 
   4   7   2      323.14      347.43      8.94 o 
   5   7   2      190.78      181.22      3.73 o 
   6   7   2       62.35       67.60      3.62 o 
   7   7   2      129.01      142.72      5.26 o 
   8   7   2      250.35      280.33     11.30 o 
   9   7   2      132.18      140.10      4.47 o 
  10   7   2       20.33       37.62      5.06 o 
  11   7   2       38.29       46.36      5.60 o 
  12   7   2       20.16       18.68      5.47 o 
   0   8   2      127.85      119.42      5.32 o 
   1   8   2       90.46       78.36      3.25 o 
   2   8   2      398.35      365.02     11.05 o 
   3   8   2      190.80      150.17      4.39 o 
   4   8   2       38.09       44.39      2.65 o 
   5   8   2       96.78      110.49      4.58 o 
   6   8   2      411.01      423.36     14.88 o 
   7   8   2      337.90      303.45     10.85 o 
   8   8   2      123.45      103.49     10.13 o 
   9   8   2        8.70       -5.28      6.90 o 
  10   8   2        5.88       14.84      6.57 o 
   1   9   2       17.43       23.38      9.08 o 
   2   9   2       41.86       63.75      5.78 o 
   3   9   2      336.59      385.96     13.65 o 
   4   9   2        1.73        4.90      5.80 o 
   5   9   2       31.49       34.08      5.23 o 
   6   9   2        1.48        5.09      6.67 o 
   7   9   2       43.41       57.98      7.61 o 
   1   1   3    10304.05     9571.70     82.30 o 
   2   1   3    20840.50    19801.03    270.84 o 
   4   1   3     1104.40     1237.53      9.35 o 
   5   1   3     2721.23     2658.00     21.34 o 
   6   1   3        5.87        9.35      1.72 o 
   7   1   3     2016.98     2013.42     18.25 o 
   8   1   3       89.88      130.80      3.94 o 
   9   1   3     9770.80     9921.57    109.97 o 
  10   1   3     1590.24     1704.37     21.29 o 
  11   1   3     1403.41     1400.95     18.51 o 
  12   1   3       28.58       34.50      3.38 o 
  13   1   3       54.22       71.71      4.10 o 
  14   1   3      100.79      102.87      4.14 o 
  15   1   3      782.42      787.61     26.45 o 
  16   1   3       26.67        6.47      6.22 o 
  17   1   3       26.84       26.50      6.90 o 
  18   1   3        3.04       -0.16      7.93 o 
   0   2   3      268.15      213.86      7.08 o 
   1   2   3       46.54       22.47      1.28 o 
   2   2   3       69.57       54.11      1.54 o 
   3   2   3      506.49      470.86      3.74 o 
   4   2   3       69.81       62.40      1.40 o 
   5   2   3       53.47       50.56      2.02 o 
   6   2   3      298.29      321.03      4.98 o 
   7   2   3     1235.44     1257.16     10.70 o 
   8   2   3      133.38      124.37      3.85 o 
   9   2   3        3.28        9.83      1.59 o 
  10   2   3        4.23        3.40      2.07 o 
  11   2   3      274.29      310.02      3.88 o 
  12   2   3        2.51        0.74      2.47 o 
  13   2   3       94.98      120.62      2.92 o 
  14   2   3        3.75       -0.92      2.41 o 
  15   2   3       38.84       22.06      7.33 o 
  16   2   3        0.68       -4.71      8.14 o 
  17   2   3       27.69       31.01     11.22 o 
   1   3   3     6427.26     6228.34     44.62 o 
   2   3   3    10149.08    10586.40     75.22 o 
   3   3   3    17733.87    16987.81    120.03 o 
   4   3   3      294.58      214.95      3.07 o 
   5   3   3     3827.62     3555.24     29.45 o 
   6   3   3      484.97      471.64      4.25 o 
   7   3   3      656.13      658.16      6.44 o 
   8   3   3      470.26      490.60      4.89 o 
   9   3   3     2325.24     2352.81     22.34 o 
  10   3   3     1587.62     1577.81     17.23 o 
  11   3   3     3416.75     3484.00     39.37 o 
  12   3   3        4.01        0.12      3.31 o 
  13   3   3       15.76       19.25      4.29 o 
  14   3   3      286.66      260.54      8.96 o 
  15   3   3     1248.16     1288.74     34.27 o 
  16   3   3        3.63        5.84      7.86 o 
  17   3   3       16.95       14.46      8.35 o 
   0   4   3     4402.08     5150.15     51.36 o 
   1   4   3     1908.93     1764.25     13.70 o 
   2   4   3      567.20      608.55      4.80 o 
   3   4   3      380.85      445.78      4.11 o 
   4   4   3       98.70      124.39      2.56 o 
   5   4   3     2102.52     2194.37     16.06 o 
   6   4   3       44.94       48.59      2.65 o 
   7   4   3      254.13      276.80      3.53 o 
   8   4   3       15.03       15.52      2.37 o 
   9   4   3      743.80      772.63      8.26 o 
  10   4   3       15.00       18.49      2.82 o 
  11   4   3     1546.36     1791.65     21.91 o 
  12   4   3        6.72        0.59      3.57 o 
  13   4   3      610.17      480.31      8.19 o 
  14   4   3        2.53       -4.36      4.36 o 
  15   4   3        2.39        2.15      5.27 o 
  16   4   3        2.83        3.20      6.27 o 
   1   5   3     2218.14     2249.33     16.52 o 
   2   5   3      702.79      710.09      6.81 o 
   3   5   3     9184.54     9385.47     65.72 o 
   4   5   3      254.34      237.23      3.46 o 
   5   5   3     2173.47     1982.36     15.02 o 
   6   5   3        0.72        0.72      2.10 o 
   7   5   3       97.42      137.06      2.72 o 
   8   5   3       21.34       20.47      2.52 o 
   9   5   3     2437.81     2566.07     29.22 o 
  10   5   3      342.01      308.09      8.44 o 
  11   5   3      547.28      479.55     10.04 o 
  12   5   3       27.06       26.21      3.72 o 
  13   5   3        4.63        6.82      4.50 o 
  14   5   3       17.94       16.06      6.37 o 
  15   5   3       28.51       40.64     10.22 o 
   0   6   3        2.81       -0.71      3.04 o 
   1   6   3      797.43      792.82      9.10 o 
   2   6   3       36.90       37.60      1.64 o 
   3   6   3       22.38       23.19      1.78 o 
   4   6   3        5.99        3.88      1.75 o 
   5   6   3      487.37      524.65      8.19 o 
   6   6   3      400.53      405.42      6.87 o 
   7   6   3      634.18      697.74     12.56 o 
   8   6   3       19.03       16.32      2.21 o 
   9   6   3       69.21       73.67      3.43 o 
  10   6   3       73.47       71.44      3.94 o 
  11   6   3      212.75      239.68      7.79 o 
  12   6   3        1.72        1.56      4.30 o 
  13   6   3       60.42       75.46      4.82 o 
  14   6   3        2.68        0.94      5.42 o 
   1   7   3     1181.87     1239.55     23.07 o 
   2   7   3     1038.95     1079.34     23.34 o 
   3   7   3      598.95      586.58      9.96 o 
   4   7   3      317.69      293.94      5.87 o 
   5   7   3      975.40      887.57     17.52 o 
   6   7   3       21.84       29.32      3.72 o 
   7   7   3       51.27       75.10      3.94 o 
   8   7   3      147.77      148.56      6.19 o 
   9   7   3      380.14      384.22      8.83 o 
  10   7   3       62.96       59.82      5.27 o 
  11   7   3      402.37      350.20     15.12 o 
  12   7   3        9.20        0.74      5.67 o 
   0   8   3        1.13        1.35      5.73 o 
   1   8   3        3.80        7.16      3.09 o 
   2   8   3       21.13       23.64      3.10 o 
   3   8   3       65.66       53.57      4.06 o 
   4   8   3       25.72       19.26      3.92 o 
   5   8   3      141.73      188.78      5.81 o 
   6   8   3       32.74       39.79      5.04 o 
   7   8   3      115.33      135.56      6.34 o 
   8   8   3        5.28        1.95      7.57 o 
   9   8   3       47.96       57.93      6.23 o 
  10   8   3       40.19       44.13      6.10 o 
   1   9   3       55.44       57.25      5.12 o 
   2   9   3        8.90       15.03      4.92 o 
   3   9   3      245.89      220.10      7.18 o 
   4   9   3       54.88       59.61      6.15 o 
   5   9   3      317.21      276.36      7.96 o 
   6   9   3        3.21        3.95      6.67 o 
   1   0   4    19730.88    19635.28    604.97 o 
   2   0   4     4854.67     4842.93     62.94 o 
   3   0   4      316.85      305.81      3.84 o 
   4   0   4       41.22       41.91      2.07 o 
   5   0   4    13401.85    12508.89    129.62 o 
   6   0   4       61.54       50.02      3.39 o 
   7   0   4     8279.24     7956.50     83.15 o 
   8   0   4      656.61      692.41     10.83 o 
   9   0   4      689.84      768.46      9.66 o 
  10   0   4      157.52      184.36      4.48 o 
  11   0   4      897.10      879.48     11.32 o 
  12   0   4      390.28      371.83      6.63 o 
  13   0   4     2210.07     2321.47     46.34 o 
  14   0   4        0.63       -4.72      4.72 o 
  15   0   4      103.68       95.60      6.76 o 
  16   0   4        2.30        3.05     10.51 o 
  17   0   4       49.31       68.78     14.25 o 
  18   0   4        3.14       11.18      8.89 o 
   1   1   4     8317.08     7511.32     62.51 o 
   2   1   4      992.94      984.04      8.57 o 
   3   1   4      497.28      442.69      4.26 o 
   4   1   4     6237.57     6515.78     52.48 o 
   5   1   4       72.80       87.09      2.37 o 
   6   1   4       15.90       13.48      1.55 o 
   7   1   4      896.32      946.88     10.40 o 
   8   1   4       32.99       23.12      2.70 o 
   9   1   4      223.47      300.12      4.04 o 
  10   1   4      210.73      224.91      3.67 o 
  11   1   4        7.96        6.57      2.93 o 
  12   1   4        5.78        3.03      3.74 o 
  13   1   4       67.55       76.39      3.40 o 
  14   1   4       17.72       16.20      3.71 o 
  15   1   4        2.59       13.75      4.07 o 
  16   1   4       59.10       42.15      5.66 o 
  17   1   4       29.94       42.39      8.42 o 
   0   2   4      643.01      716.74      7.69 o 
   1   2   4    28606.44    25768.21    324.56 o 
   2   2   4      300.94      387.61      3.22 o 
   3   2   4      945.10     1096.07      7.91 o 
   4   2   4      194.96      215.03      2.53 o 
   5   2   4     8589.27     8663.71     63.67 o 
   6   2   4     2019.94     2526.41     21.33 o 
   7   2   4    20721.16    21370.96    204.33 o 
   8   2   4       37.94       30.44      2.23 o 
   9   2   4      250.40      229.53      3.79 o 
  10   2   4       18.83       23.05      2.02 o 
  11   2   4     1844.89     1967.24     16.95 o 
  12   2   4        0.25       -1.25      3.24 o 
  13   2   4     1145.25     1181.21     14.52 o 
  14   2   4        0.09        1.89      3.75 o 
  15   2   4      146.07      122.37      8.66 o 
  16   2   4        0.30       -7.86      7.86 o 
  17   2   4        4.60       17.76      8.57 o 
   1   3   4      983.68      964.50      7.49 o 
   2   3   4      346.55      390.05      4.74 o 
   3   3   4        6.78       47.63      1.91 o 
   4   3   4        3.51        0.82      1.55 o 
   5   3   4       44.80       60.08      1.55 o 
   6   3   4       42.50       39.23      1.96 o 
   7   3   4       15.69       15.30      1.82 o 
   8   3   4      133.27      127.51      2.56 o 
   9   3   4      200.74      169.10      3.99 o 
  10   3   4      295.56      267.17      4.00 o 
  11   3   4      271.69      299.32      7.41 o 
  12   3   4        4.79       -3.33      3.33 o 
  13   3   4       33.16       38.96      4.09 o 
  14   3   4       41.80       44.81      5.10 o 
  15   3   4       21.21       29.52      6.23 o 
  16   3   4       42.78       30.16      8.35 o 
  17   3   4        0.36       16.03      9.11 o 
   0   4   4     3494.91     3829.49     40.51 o 
   1   4   4    13548.23    12657.71     89.83 o 
   2   4   4        5.35       12.36      2.16 o 
   3   4   4       63.53       51.02      2.62 o 
   4   4   4      283.47      330.90      3.24 o 
   5   4   4     6756.06     6795.13     47.73 o 
   6   4   4       49.68       44.78      2.20 o 
   7   4   4     6947.59     7036.55     51.39 o 
   8   4   4       62.90       56.32      2.97 o 
   9   4   4      219.32      178.16      3.15 o 
  10   4   4       71.67       80.27      3.92 o 
  11   4   4     1535.50     1675.86     17.13 o 
  12   4   4       50.45       60.39      4.06 o 
  13   4   4      663.25      607.26     14.73 o 
  14   4   4       28.26       17.97      5.50 o 
  15   4   4       15.80        4.25      5.65 o 
  16   4   4        0.03        3.24      6.72 o 
   1   5   4      312.17      294.94      3.58 o 
   2   5   4        2.75        3.45      2.33 o 
   3   5   4       89.52       81.74      2.38 o 
   4   5   4      661.35      712.11      5.88 o 
   5   5   4       71.82       60.49      2.07 o 
   6   5   4        2.56        1.37      2.04 o 
   7   5   4      240.09      258.94      4.61 o 
   8   5   4      160.62      171.20      3.50 o 
   9   5   4       68.15      113.36      4.52 o 
  10   5   4        5.75        3.78      3.12 o 
  11   5   4      189.34      198.01      4.61 o 
  12   5   4       14.31        9.09      4.08 o 
  13   5   4      211.03      196.46      9.06 o 
  14   5   4        3.61        6.91      6.02 o 
  15   5   4       89.21       92.40      7.58 o 
   0   6   4        1.34        7.97      3.29 o 
   1   6   4     4331.63     4351.49     46.36 o 
   2   6   4        6.36       10.30      2.10 o 
   3   6   4        9.65        2.97      2.42 o 
   4   6   4        2.97        7.13      1.85 o 
   5   6   4     2460.72     2584.27     34.40 o 
   6   6   4       55.12       50.38      3.21 o 
   7   6   4     1207.43     1162.25     18.00 o 
   8   6   4        1.53       -0.48      2.31 o 
   9   6   4      252.25      193.83      6.68 o 
  10   6   4        8.52        9.77      3.44 o 
  11   6   4      226.08      256.02      6.89 o 
  12   6   4        1.23        3.59      4.46 o 
  13   6   4      358.15      317.78     13.92 o 
  14   6   4        0.04        2.82      7.00 o 
   1   7   4      822.80      880.04     20.63 o 
   2   7   4      320.65      314.93      9.92 o 
   3   7   4      396.13      450.85      8.45 o 
   4   7   4       72.77       68.43      3.22 o 
   5   7   4       15.02       13.03      3.84 o 
   6   7   4        0.83        0.60      2.82 o 
   7   7   4      193.59      219.59      6.52 o 
   8   7   4        1.79        0.06      3.58 o 
   9   7   4      185.39      234.81     10.55 o 
  10   7   4        0.50        6.69      4.57 o 
  11   7   4        0.30       -0.74      5.35 o 
  12   7   4        0.57       -6.02      6.02 o 
   0   8   4      211.75      205.99     10.12 o 
   1   8   4     1600.19     1578.85     37.86 o 
   2   8   4      132.08      118.08      5.20 o 
   3   8   4        4.43        8.44      3.47 o 
   4   8   4        0.23        2.01      3.66 o 
   5   8   4      515.27      562.57     20.86 o 
   6   8   4        3.22        3.46      4.21 o 
   7   8   4      711.79      706.16     28.73 o 
   8   8   4       15.42       15.58      5.12 o 
   9   8   4       94.71       71.61      6.40 o 
  10   8   4        5.51        5.29      6.86 o 
   1   9   4      142.53      142.28      7.29 o 
   2   9   4       54.15       45.79      5.28 o 
   3   9   4      387.45      458.18     20.23 o 
   4   9   4        7.16        3.72      6.23 o 
   5   9   4       39.01       36.67      5.78 o 
   6   9   4        4.78       -3.21      5.63 o 
   1   1   5     7331.03     7076.69     53.47 o 
   2   1   5     5768.16     5286.49     41.95 o 
   3   1   5    35322.28    31806.21    581.86 o 
   4   1   5     5207.42     5073.35     41.54 o 
   5   1   5     6596.71     6620.34     47.43 o 
   6   1   5      102.84      107.62      2.76 o 
   7   1   5     1009.64      970.95      9.07 o 
   8   1   5     1059.86     1055.64      9.65 o 
   9   1   5     9405.40    10150.99     98.54 o 
  10   1   5      492.31      451.76      5.31 o 
  11   1   5      796.07      769.80      7.72 o 
  12   1   5       54.14       56.03      2.74 o 
  13   1   5       65.38       76.78      3.31 o 
  14   1   5       33.01       32.22      4.06 o 
  15   1   5      396.14      386.90     15.76 o 
  16   1   5       26.52       14.24      5.34 o 
  17   1   5      111.77       96.46     10.58 o 
   0   2   5      312.66      255.37      5.48 o 
   1   2   5     2934.46     2712.00     20.83 o 
   2   2   5        6.72        7.23      0.85 o 
   3   2   5        1.56        1.18      0.95 o 
   4   2   5     1339.32     1431.99     12.60 o 
   5   2   5     5636.68     6235.85     47.29 o 
   6   2   5     2244.02     2516.81     19.65 o 
   7   2   5       13.80       16.84      2.22 o 
   8   2   5      965.38      964.64     11.08 o 
   9   2   5      347.71      348.64      3.94 o 
  10   2   5        4.20       -0.13      2.29 o 
  11   2   5      150.63      165.83      3.67 o 
  12   2   5       82.06       80.06      3.42 o 
  13   2   5        7.86       15.08      2.56 o 
  14   2   5       37.67       48.28      5.84 o 
  15   2   5       41.43       17.33      3.51 o 
  16   2   5        7.97       13.14      7.25 o 
  17   2   5       28.75        5.94     10.20 o 
   1   3   5     3196.32     3065.21     22.96 o 
   2   3   5     2629.64     2314.05     17.51 o 
   3   3   5    26941.13    26935.73    229.57 o 
   4   3   5     2163.01     2158.47     15.56 o 
   5   3   5     3502.88     3335.41     22.68 o 
   6   3   5     1622.36     1695.65     13.87 o 
   7   3   5     2099.78     2247.06     21.04 o 
   8   3   5       19.99        9.69      2.36 o 
   9   3   5     3936.60     4060.93     40.15 o 
  10   3   5     4418.09     4558.45     36.83 o 
  11   3   5      684.29      672.43      7.17 o 
  12   3   5       19.43       19.47      3.47 o 
  13   3   5       32.06       35.26      5.35 o 
  14   3   5      133.36      116.35      5.70 o 
  15   3   5      358.15      359.99      9.69 o 
  16   3   5       59.06       63.65      9.38 o 
  17   3   5       48.94       39.96      8.32 o 
   0   4   5      333.47      316.31      4.64 o 
   1   4   5       20.54        6.47      1.80 o 
   2   4   5      178.42      173.83      2.95 o 
   3   4   5       14.32       23.67      1.63 o 
   4   4   5       25.88       24.53      1.61 o 
   5   4   5      213.57      205.05      3.36 o 
   6   4   5      842.38      871.49      6.88 o 
   7   4   5      166.90      185.59      4.00 o 
   8   4   5       15.40        7.84      2.11 o 
   9   4   5      236.00      211.33      4.05 o 
  10   4   5      150.00      162.52      4.43 o 
  11   4   5      160.66      190.04      4.45 o 
  12   4   5       68.47       42.75      5.29 o 
  13   4   5        0.64        0.85      3.71 o 
  14   4   5       12.63        5.63      4.69 o 
  15   4   5       18.06       17.46      6.02 o 
  16   4   5        1.60        6.93      7.33 o 
   1   5   5     1108.91     1054.42      8.86 o 
   2   5   5      804.31      729.11      7.71 o 
   3   5   5     3412.88     3255.81     24.30 o 
   4   5   5      863.96      838.52      6.74 o 
   5   5   5     3383.69     3288.79     26.85 o 
   6   5   5       23.85       24.94      2.46 o 
   7   5   5      227.38      260.85      3.75 o 
   8   5   5      846.24      884.68     13.95 o 
   9   5   5     1621.01     1659.11     19.17 o 
  10   5   5        7.59        7.59      3.15 o 
  11   5   5      607.53      585.33     14.72 o 
  12   5   5       11.02       15.81      3.80 o 
  13   5   5        2.34        0.94      4.64 o 
  14   5   5        7.15       13.66      5.58 o 
  15   5   5      123.60      114.87      7.82 o 
   0   6   5      162.91      158.15      4.31 o 
   1   6   5      544.05      537.36      9.98 o 
   2   6   5       56.95       53.60      2.60 o 
   3   6   5        0.80       -0.46      1.94 o 
   4   6   5      495.92      528.12      9.47 o 
   5   6   5     1286.62     1392.21     18.96 o 
   6   6   5       88.31       69.02      3.47 o 
   7   6   5       86.26      104.23      4.15 o 
   8   6   5      232.41      236.35      5.97 o 
   9   6   5       90.41       94.27      5.73 o 
  10   6   5       80.28       86.55      4.08 o 
  11   6   5      189.95      224.13     10.05 o 
  12   6   5      123.49      131.07      5.10 o 
  13   6   5       36.53       66.72      6.69 o 
   1   7   5      122.25      119.63      4.68 o 
   2   7   5     1477.87     1532.68     26.11 o 
   3   7   5     1167.08     1195.23     25.48 o 
   4   7   5      232.68      222.55      7.60 o 
   5   7   5      771.24      704.54     19.27 o 
   6   7   5        9.19        4.14      3.36 o 
   7   7   5       80.93      115.68      4.08 o 
   8   7   5        8.19        6.40      4.14 o 
   9   7   5      260.55      237.33      6.15 o 
  10   7   5      327.23      306.00      9.66 o 
  11   7   5      245.54      231.16      9.04 o 
  12   7   5       10.63        2.11      7.18 o 
   0   8   5      378.28      396.46     10.55 o 
   1   8   5       32.16       56.78      3.94 o 
   2   8   5        2.88       -1.35      3.70 o 
   3   8   5        0.27       -3.53      3.53 o 
   4   8   5       22.03       26.06      4.61 o 
   5   8   5      119.99      150.58      5.98 o 
   6   8   5      138.45      142.73      5.68 o 
   7   8   5       22.66       26.32      5.02 o 
   8   8   5        0.10        1.71      7.09 o 
   9   8   5       58.33       63.52      5.99 o 
   1   9   5       45.37       48.99      6.34 o 
   2   9   5       13.00       11.62      4.78 o 
   3   9   5      373.70      339.92     12.18 o 
   4   9   5        3.25       -0.32      5.07 o 
   5   9   5      265.14      220.69      8.54 o 
   6   9   5       66.72       54.98      7.53 o 
   1   0   6    13082.38    12903.21    149.21 o 
   2   0   6      167.60      151.91      4.36 o 
   3   0   6      850.10      813.50     11.64 o 
   4   0   6     1222.29     1076.09     14.69 o 
   5   0   6     6724.97     6531.05     72.53 o 
   6   0   6     9833.02     9535.29    105.42 o 
   7   0   6     6768.69     6998.60     73.30 o 
   8   0   6     1448.97     1452.70     16.81 o 
   9   0   6      322.30      339.58      5.50 o 
  10   0   6        3.64       -1.08      3.62 o 
  11   0   6      188.66      179.51      4.95 o 
  12   0   6     1259.08     1282.09     17.41 o 
  13   0   6     2477.09     2666.72     37.51 o 
  14   0   6      119.31      102.97      7.36 o 
  15   0   6        0.70       -5.95      5.95 o 
  16   0   6        7.53       -4.98      8.05 o 
  17   0   6       67.76       83.86     16.59 o 
   1   1   6      822.57      944.78      9.01 o 
   2   1   6     2142.93     2200.73     22.16 o 
   3   1   6        2.69        3.36      1.65 o 
   4   1   6     5730.88     5928.94     53.64 o 
   5   1   6       23.12       20.14      1.47 o 
   6   1   6        7.81       14.59      1.68 o 
   7   1   6      492.67      516.18      5.47 o 
   8   1   6      515.73      613.32      5.86 o 
   9   1   6      441.50      503.04      6.72 o 
  10   1   6        0.11        0.68      2.53 o 
  11   1   6       12.60       10.15      2.81 o 
  12   1   6        1.60        2.38      3.04 o 
  13   1   6        5.24       11.44      3.19 o 
  14   1   6        0.38        1.66      3.33 o 
  15   1   6       26.05       26.87      4.39 o 
  16   1   6       22.02       14.72      6.07 o 
  17   1   6        8.42       -1.23     10.27 o 
   0   2   6     7693.37     6601.26     78.02 o 
   1   2   6     8120.85     7786.83     60.58 o 
   2   2   6    11481.65    11266.38     84.49 o 
   3   2   6       78.66       75.09      1.51 o 
   4   2   6     1196.06     1026.23      9.10 o 
   5   2   6     4839.53     4839.51     39.67 o 
   6   2   6    21735.09    22332.72    199.41 o 
   7   2   6      582.10      522.85      4.95 o 
   8   2   6      689.59      653.26      6.15 o 
   9   2   6      406.35      420.12      5.45 o 
  10   2   6      539.81      528.30      5.49 o 
  11   2   6      453.86      466.96      5.34 o 
  12   2   6      808.98      825.80     11.73 o 
  13   2   6      416.09      428.75     10.87 o 
  14   2   6      496.97      443.57     10.25 o 
  15   2   6       16.16       10.16      4.47 o 
  16   2   6        5.20       14.58      6.97 o 
  17   2   6       51.66       41.32      7.32 o 
   1   3   6       63.08       61.43      1.68 o 
   2   3   6     2266.85     2220.00     15.96 o 
   3   3   6     1452.65     1854.45     14.96 o 
   4   3   6        6.43       16.38      1.81 o 
   5   3   6      279.30      295.54      3.83 o 
   6   3   6       89.70      101.07      2.11 o 
   7   3   6       21.94       10.92      2.24 o 
   8   3   6      588.50      627.94      6.62 o 
   9   3   6      109.28      129.54      2.92 o 
  10   3   6       28.53       42.65      3.27 o 
  11   3   6       32.27       20.69      3.37 o 
  12   3   6       57.25       48.50      3.88 o 
  13   3   6       40.24       32.70      4.24 o 
  14   3   6      274.44      280.61     14.65 o 
  15   3   6        0.43       -1.48      6.27 o 
  16   3   6       29.24       31.57      7.25 o 
   0   4   6     5197.92     4732.42     47.69 o 
   1   4   6     6954.79     6978.61     50.28 o 
   2   4   6     2605.50     2503.66     19.15 o 
   3   4   6       69.38       93.75      2.73 o 
   4   4   6      335.73      320.72      3.31 o 
   5   4   6     2683.30     2867.76     20.65 o 
   6   4   6     3840.01     3736.77     29.47 o 
   7   4   6     2027.30     2088.05     19.57 o 
   8   4   6      958.88      922.54      9.59 o 
   9   4   6      124.19      101.50      2.93 o 
  10   4   6        6.34        4.48      3.84 o 
  11   4   6      217.50      239.71      7.96 o 
  12   4   6      304.80      322.70      9.21 o 
  13   4   6      556.17      485.10     11.33 o 
  14   4   6      361.93      301.49     10.04 o 
  15   4   6       18.15       18.73      5.54 o 
  16   4   6        1.63        2.79      8.36 o 
   1   5   6      254.52      242.90      3.69 o 
   2   5   6     1067.47     1063.52      9.80 o 
   3   5   6      210.38      196.38      3.38 o 
   4   5   6      122.19      123.16      4.10 o 
   5   5   6       16.49       14.27      1.94 o 
   6   5   6       28.56       32.48      2.82 o 
   7   5   6      156.17      144.50      2.60 o 
   8   5   6      393.18      446.94      5.85 o 
   9   5   6      154.46      177.10      5.93 o 
  10   5   6       26.61       41.91      3.39 o 
  11   5   6       55.84       41.80      3.92 o 
  12   5   6       35.24       33.21      6.31 o 
  13   5   6       11.39       21.39      6.87 o 
  14   5   6       47.04       60.50      6.36 o 
  15   5   6        1.23       -4.11      6.35 o 
   0   6   6     1886.81     1892.93     34.77 o 
   1   6   6     1384.56     1339.23     14.37 o 
   2   6   6      862.65      809.60     10.06 o 
   3   6   6        0.92        4.94      2.53 o 
   4   6   6      237.74      265.98      5.91 o 
   5   6   6      642.75      668.21     18.86 o 
   6   6   6      857.65      892.56     16.32 o 
   7   6   6      928.22      884.37     13.40 o 
   8   6   6      738.46      640.69     16.19 o 
   9   6   6        9.58        4.71      3.80 o 
  10   6   6       13.68       25.39      4.04 o 
  11   6   6      203.82      220.44      6.55 o 
  12   6   6       93.47       83.88      6.89 o 
  13   6   6      111.88      114.86      7.59 o 
   1   7   6        0.62        4.15      4.68 o 
   2   7   6       46.18       69.85      3.35 o 
   3   7   6       33.09       26.50      4.44 o 
   4   7   6      717.43      711.71     15.61 o 
   5   7   6        1.09        6.98      3.55 o 
   6   7   6        7.24        4.49      7.42 o 
   7   7   6       72.98       69.56      4.87 o 
   8   7   6      353.98      388.59     12.57 o 
   9   7   6      102.97      112.08      5.80 o 
  10   7   6       65.69       92.14      5.84 o 
  11   7   6       84.96       60.03      7.91 o 
  12   7   6        7.96       -7.05      7.05 o 
   0   8   6       14.75        5.39      5.10 o 
   1   8   6      511.53      490.58     13.18 o 
   2   8   6      614.96      612.49     16.32 o 
   3   8   6        0.13        9.81      5.76 o 
   4   8   6       13.37       29.18      4.36 o 
   5   8   6      219.61      232.44     12.15 o 
   6   8   6      411.37      425.08     16.81 o 
   7   8   6      268.80      237.60      8.04 o 
   8   8   6      112.91      111.70      7.64 o 
   9   8   6       14.58        8.81      8.49 o 
   1   9   6        0.27        4.69      5.01 o 
   2   9   6       74.42       95.20      6.11 o 
   3   9   6        4.39       13.56      7.27 o 
   4   9   6        7.30        6.46      5.68 o 
   5   9   6       81.67       92.27      6.49 o 
   1   1   7     3038.15     3121.83     24.11 o 
   2   1   7     6057.70     5473.27     53.76 o 
   3   1   7      861.11      845.25      8.34 o 
   4   1   7    18745.40    18094.10    168.74 o 
   5   1   7     1595.65     1744.65     16.20 o 
   6   1   7     1343.14     1503.68     16.86 o 
   7   1   7      315.63      323.69      3.64 o 
   8   1   7     3092.35     2955.62     25.10 o 
   9   1   7     1460.81     1521.80     12.79 o 
  10   1   7     4654.86     5028.00     38.85 o 
  11   1   7       14.06       15.42      3.10 o 
  12   1   7      186.90      186.68      4.19 o 
  13   1   7      112.84      116.22      4.37 o 
  14   1   7      144.22      142.77      5.79 o 
  15   1   7        1.65        3.74      4.04 o 
  16   1   7      416.33      422.90     12.85 o 
  17   1   7       36.51       38.28      9.49 o 
   0   2   7      586.35      504.46     10.43 o 
   1   2   7        4.75       13.52      1.25 o 
   2   2   7        7.62       22.94      2.02 o 
   3   2   7      201.53      238.69      2.49 o 
   4   2   7      698.46      719.79      6.50 o 
   5   2   7      353.84      384.07      3.63 o 
   6   2   7      251.36      310.75      3.80 o 
   7   2   7      899.98      982.56      8.04 o 
   8   2   7      153.53      167.87      3.99 o 
   9   2   7       50.58       46.81      2.18 o 
  10   2   7      141.67      145.02      3.37 o 
  11   2   7       10.83        9.25      2.39 o 
  12   2   7       51.05       69.73      3.28 o 
  13   2   7       15.05        5.04      2.88 o 
  14   2   7        1.41       -1.79      3.08 o 
  15   2   7        5.24       -7.64      9.70 o 
  16   2   7       22.83       20.94      6.23 o 
  17   2   7        0.11       -7.64      7.64 o 
   1   3   7       29.32       43.28      2.50 o 
   2   3   7    29053.22    29270.14    320.52 o 
   3   3   7     2036.47     2113.70     14.93 o 
   4   3   7     6033.56     5573.61     40.06 o 
   5   3   7      483.19      536.43      5.87 o 
   6   3   7       68.12       65.42      2.46 o 
   7   3   7       36.95       41.89      1.89 o 
   8   3   7     2078.72     2115.68     17.48 o 
   9   3   7     1089.55     1159.46     13.53 o 
  10   3   7     3280.99     3400.23     32.68 o 
  11   3   7       30.30       31.89      3.10 o 
  12   3   7       38.72       38.89      3.44 o 
  13   3   7       29.85       35.16      3.20 o 
  14   3   7      125.30      131.28      5.76 o 
  15   3   7       34.34       33.84      6.66 o 
  16   3   7       97.23      110.34      8.80 o 
   0   4   7     1059.27     1456.85     18.00 o 
   1   4   7      497.20      494.32      5.87 o 
   2   4   7     1680.84     1674.76     13.90 o 
   3   4   7      211.05      234.15      2.97 o 
   4   4   7      138.76      121.71      2.63 o 
   5   4   7        7.79        3.92      2.13 o 
   6   4   7      672.94      670.55      8.32 o 
   7   4   7       21.45       28.37      2.31 o 
   8   4   7        7.68       12.13      2.37 o 
   9   4   7       23.02       23.60      3.03 o 
  10   4   7       58.12       72.84      5.59 o 
  11   4   7       16.25       12.85      4.89 o 
  12   4   7        9.40       27.36      4.31 o 
  13   4   7      471.47      432.96     17.18 o 
  14   4   7      151.20      153.62      8.49 o 
  15   4   7      107.83       89.67      9.55 o 
   1   5   7      472.97      494.85      5.89 o 
   2   5   7     1906.15     1818.92     18.77 o 
   3   5   7      105.66      100.18      2.49 o 
   4   5   7     5885.99     5824.08     50.95 o 
   5   5   7      260.96      252.45      4.73 o 
   6   5   7       71.70       56.12      2.10 o 
   7   5   7       43.98       56.93      2.80 o 
   8   5   7     1610.98     1685.60     29.53 o 
   9   5   7      182.74      189.26      6.27 o 
  10   5   7      663.51      673.98     18.23 o 
  11   5   7      159.31      135.53      8.08 o 
  12   5   7       86.40       69.52      4.68 o 
  13   5   7       36.94       35.94      5.18 o 
  14   5   7       73.41       81.45      7.88 o 
   0   6   7      986.45      961.78     17.35 o 
   1   6   7        6.46        4.06      2.12 o 
   2   6   7        2.66       10.28      2.34 o 
   3   6   7       63.79       58.93      2.62 o 
   4   6   7      656.83      660.91     16.16 o 
   5   6   7       31.53       36.13      3.58 o 
   6   6   7        6.75       12.04      3.07 o 
   7   6   7      365.71      335.29      4.79 o 
   8   6   7        1.23        5.45      5.20 o 
   9   6   7        0.78       -3.54      3.54 o 
  10   6   7       75.14      106.63      6.02 o 
  11   6   7        2.49        6.37      4.58 o 
  12   6   7      104.64      136.51      6.85 o 
  13   6   7        4.81        1.48     12.31 o 
   1   7   7        2.83        5.28      3.03 o 
   2   7   7     1621.88     1762.58     36.46 o 
   3   7   7      650.95      626.95     11.51 o 
   4   7   7     1112.62     1071.52     24.72 o 
   5   7   7        2.33        4.43      3.34 o 
   6   7   7      142.65       98.85      4.82 o 
   7   7   7        1.63       12.24      4.66 o 
   8   7   7      266.07      295.29     15.49 o 
   9   7   7       46.74       42.11      5.15 o 
  10   7   7      563.28      597.04     21.01 o 
  11   7   7       15.48        8.93      7.13 o 
   0   8   7      460.18      482.31     15.02 o 
   1   8   7      134.56      125.85      7.33 o 
   2   8   7       85.89       94.27      5.11 o 
   3   8   7      143.28      137.63      6.83 o 
   4   8   7      165.61      174.33      5.49 o 
   5   8   7        5.61        3.01      4.93 o 
   6   8   7      350.81      419.25     13.92 o 
   7   8   7        7.66        5.81      6.57 o 
   8   8   7        5.61        2.45      6.78 o 
   9   8   7        2.94        2.13      6.93 o 
   1   9   7       22.33       32.52      5.97 o 
   2   9   7      266.56      261.94      9.13 o 
   3   9   7       20.53       26.86      8.52 o 
   4   9   7      154.19      152.05     13.74 o 
   5   9   7        2.17        0.06      5.96 o 
   1   0   8     1086.20      996.10     10.07 o 
   2   0   8     7971.51     8061.67     93.47 o 
   3   0   8      355.66      344.86      4.71 o 
   4   0   8    10839.36    10722.33    147.39 o 
   5   0   8      378.45      308.57      9.01 o 
   6   0   8    10206.44     9777.59    127.70 o 
   7   0   8        6.40        9.66      3.52 o 
   8   0   8     5175.35     5349.92     99.68 o 
   9   0   8        5.70       -1.44      3.02 o 
  10   0   8      221.63      209.32      7.51 o 
  11   0   8      161.70      164.00      7.63 o 
  12   0   8     3682.46     3924.86     65.42 o 
  13   0   8        4.93        8.71      5.40 o 
  14   0   8      215.20      213.92      8.84 o 
  15   0   8       14.80       11.79      9.97 o 
  16   0   8       57.20       61.70     10.22 o 
  17   0   8       12.16        3.07     17.24 o 
   1   1   8        0.10        0.15      1.58 o 
   2   1   8      175.02      147.10      2.01 o 
   3   1   8     1734.13     1747.70     19.42 o 
   4   1   8      374.59      343.24      3.04 o 
   5   1   8     1406.88     1430.38     11.66 o 
   6   1   8      276.55      291.69      3.08 o 
   7   1   8       35.57       31.44      1.82 o 
   8   1   8      626.41      667.55      6.45 o 
   9   1   8      121.70      110.10      3.15 o 
  10   1   8      685.61      728.16      6.78 o 
  11   1   8       28.65       23.76      2.36 o 
  12   1   8        0.11        1.44      2.85 o 
  13   1   8       29.21       25.25      3.69 o 
  14   1   8        0.16        0.83      3.23 o 
  15   1   8       20.71       12.35      4.27 o 
  16   1   8       12.45        3.79      5.86 o 
  17   1   8        9.51        1.06      8.43 o 
   0   2   8    24200.73    23193.71    517.75 o 
   1   2   8       39.58       39.29      2.26 o 
   2   2   8     3624.58     3487.86     28.90 o 
   3   2   8      212.09      225.37      3.16 o 
   4   2   8     1428.33     1311.84     11.82 o 
   5   2   8      387.40      471.70      5.78 o 
   6   2   8    14723.25    15235.51    139.79 o 
   7   2   8     1565.09     1670.35     15.46 o 
   8   2   8      880.53      850.18      7.44 o 
   9   2   8       26.51       30.70      2.48 o 
  10   2   8       89.04       87.78      2.50 o 
  11   2   8        0.87       -0.83      2.47 o 
  12   2   8     1384.94     1382.45     20.98 o 
  13   2   8        5.31        6.51      3.16 o 
  14   2   8      213.10      196.19      7.83 o 
  15   2   8       13.62        3.45      4.69 o 
  16   2   8       11.71       17.66      6.09 o 
   1   3   8      225.83      270.87      2.68 o 
   2   3   8     2464.83     2479.01     18.80 o 
   3   3   8       39.09       19.76      1.82 o 
   4   3   8       61.08       41.40      1.42 o 
   5   3   8       12.70       10.67      1.81 o 
   6   3   8      105.50      110.45      2.63 o 
   7   3   8       12.19       11.38      1.86 o 
   8   3   8      349.00      392.58      4.05 o 
   9   3   8       67.76       56.43      2.50 o 
  10   3   8      240.36      288.43      5.49 o 
  11   3   8      193.91      180.01      5.02 o 
  12   3   8      183.71      162.33      4.19 o 
  13   3   8        0.01       -0.32      3.60 o 
  14   3   8       56.98       66.66      5.70 o 
  15   3   8        5.53        6.89      7.83 o 
  16   3   8        3.96       10.58      7.20 o 
   0   4   8     9537.90     9066.32     97.15 o 
   1   4   8      121.63      109.74      3.08 o 
   2   4   8     2833.21     2885.45     23.01 o 
   3   4   8       24.88       31.24      2.82 o 
   4   4   8     1337.40     1367.22     10.90 o 
   5   4   8        2.53        4.05      2.01 o 
   6   4   8     3780.46     3817.94     34.11 o 
   7   4   8       33.52       40.73      3.49 o 
   8   4   8     2416.23     2415.52     28.30 o 
   9   4   8       58.07       61.47      2.89 o 
  10   4   8       67.28       78.09      3.13 o 
  11   4   8       46.26       43.02      3.45 o 
  12   4   8     1168.57     1144.94     27.76 o 
  13   4   8        1.82       -0.23      6.83 o 
  14   4   8      194.43      178.57      8.50 o 
  15   4   8        0.64        2.78      6.30 o 
   1   5   8      565.89      592.69      6.26 o 
   2   5   8      621.33      579.24      6.18 o 
   3   5   8      353.25      348.23      6.06 o 
   4   5   8       77.28       60.32      2.33 o 
   5   5   8       10.36        5.72      2.51 o 
   6   5   8        2.39        0.87      2.04 o 
   7   5   8      223.55      214.87      3.67 o 
   8   5   8      663.66      709.58     14.63 o 
   9   5   8       35.05       21.79      3.48 o 
  10   5   8      125.76      154.85      4.62 o 
  11   5   8       44.88       38.18      4.30 o 
  12   5   8      156.02      127.12      6.23 o 
  13   5   8        5.76        3.58      5.39 o 
  14   5   8       89.16      137.73     10.55 o 
   0   6   8     4171.79     4081.68     79.27 o 
   1   6   8       37.03       41.29      3.66 o 
   2   6   8      642.43      594.98      9.98 o 
   3   6   8        0.45        6.53      2.08 o 
   4   6   8      473.13      511.19     12.94 o 
   5   6   8       42.56       27.34      2.86 o 
   6   6   8      623.55      621.95      9.65 o 
   7   6   8       20.90        5.87      4.16 o 
   8   6   8     1408.25     1317.65     29.90 o 
   9   6   8       19.08       26.69      5.35 o 
  10   6   8        5.34        3.99      5.03 o 
  11   6   8        0.30        5.87      5.67 o 
  12   6   8      333.52      358.27     13.68 o 
  13   6   8        0.89        2.86      8.32 o 
   1   7   8       51.53       50.53      3.11 o 
   2   7   8      177.90      203.64      5.19 o 
   3   7   8        0.84        4.12      3.10 o 
   4   7   8      179.30      183.38      4.68 o 
   5   7   8       18.86       14.47      4.25 o 
   6   7   8       61.46       72.74      5.08 o 
   7   7   8        2.35        0.84      4.59 o 
   8   7   8      252.67      309.44     14.91 o 
   9   7   8       11.97       28.72      6.42 o 
  10   7   8        4.49        2.71      9.67 o 
  11   7   8       36.58       25.09      7.66 o 
   0   8   8      647.13      624.60     17.56 o 
   1   8   8        5.05        6.44      4.74 o 
   2   8   8      172.37      149.58      5.46 o 
   3   8   8        6.06        5.95      4.08 o 
   4   8   8       55.76       57.49      6.83 o 
   5   8   8        5.17       -2.41      7.89 o 
   6   8   8      318.78      302.15     20.91 o 
   7   8   8       28.70       28.23      6.00 o 
   8   8   8      139.00      114.94      7.43 o 
   1   9   8        8.87       10.00      6.25 o 
   2   9   8       97.08      119.92     10.03 o 
   3   9   8       90.35       79.27     10.16 o 
   4   9   8       22.10       38.54      5.84 o 
   1   1   9     1137.43     1083.71      9.24 o 
   2   1   9    10707.26    10308.99     85.15 o 
   3   1   9     8458.69     8318.10     81.05 o 
   4   1   9    10087.70    10056.06    103.83 o 
   5   1   9      748.20      720.81      6.67 o 
   6   1   9      146.03      192.90      2.79 o 
   7   1   9       55.46       41.74      2.87 o 
   8   1   9     2313.70     2251.85     17.85 o 
   9   1   9     1887.47     1869.46     16.69 o 
  10   1   9     2241.25     2365.61     18.77 o 
  11   1   9       91.28       86.78      2.87 o 
  12   1   9      131.89      134.44      3.66 o 
  13   1   9       17.10       21.29      3.38 o 
  14   1   9       84.44       79.15      5.21 o 
  15   1   9       82.94       69.97      5.28 o 
  16   1   9      399.53      392.33     13.12 o 
   0   2   9       47.34       23.02      3.93 o 
   1   2   9      718.35      704.17      8.80 o 
   2   2   9       45.92       64.87      1.80 o 
   3   2   9      171.96      178.65      2.66 o 
   4   2   9       99.73      129.10      1.68 o 
   5   2   9     1086.97     1218.53     14.15 o 
   6   2   9       60.84       74.80      2.19 o 
   7   2   9      156.25      172.66      3.19 o 
   8   2   9       14.14       10.66      2.54 o 
   9   2   9        1.83        3.30      2.24 o 
  10   2   9        1.01        1.06      2.69 o 
  11   2   9        2.79        7.34      2.86 o 
  12   2   9        0.77        8.98      2.66 o 
  13   2   9       15.19       21.74      3.01 o 
  14   2   9        0.10        6.15      3.96 o 
  15   2   9        5.74       -6.53      6.53 o 
  16   2   9        1.19       12.19      6.93 o 
   1   3   9      147.75      141.80      2.35 o 
   2   3   9     5591.94     5572.41     57.16 o 
   3   3   9     2077.49     2013.93     19.56 o 
   4   3   9     3343.50     3233.33     27.25 o 
   5   3   9      409.43      367.90      4.68 o 
   6   3   9      357.33      383.88      3.99 o 
   7   3   9       38.69       40.94      2.14 o 
   8   3   9     2156.41     2249.21     17.64 o 
   9   3   9      330.21      306.84      4.26 o 
  10   3   9      772.96      794.86     10.76 o 
  11   3   9      282.07      286.30      8.42 o 
  12   3   9       91.87       88.50      3.74 o 
  13   3   9        0.77        1.31      3.56 o 
  14   3   9       88.51      103.63     10.76 o 
  15   3   9       98.00       77.87      8.41 o 
  16   3   9       87.84       89.38      9.34 o 
   0   4   9     1097.70     1251.33     18.14 o 
   1   4   9       56.27       41.96      1.98 o 
   2   4   9      852.80      830.28      7.47 o 
   3   4   9       38.20       42.68      1.73 o 
   4   4   9      191.43      182.84      3.30 o 
   5   4   9      202.14      201.56      3.58 o 
   6   4   9      136.65      158.04      2.59 o 
   7   4   9      240.73      233.39      4.53 o 
   8   4   9        1.72        2.68      2.63 o 
   9   4   9       15.55       22.67      2.66 o 
  10   4   9       51.45       72.23      3.93 o 
  11   4   9      364.69      364.07      9.67 o 
  12   4   9       38.74       47.70      4.20 o 
  13   4   9        3.43       -3.26      4.63 o 
  14   4   9       13.63       15.83      5.38 o 
  15   4   9        0.30        0.81      8.92 o 
   1   5   9      293.05      275.96      6.11 o 
   2   5   9     2068.18     2055.82     21.45 o 
   3   5   9      863.38      838.44     11.29 o 
   4   5   9     5783.77     6001.77     71.46 o 
   5   5   9     1168.34     1109.96     15.13 o 
   6   5   9        0.98       -0.41      1.86 o 
   7   5   9       18.66       24.10      3.58 o 
   8   5   9      887.88      985.82     22.38 o 
   9   5   9      427.60      402.68     12.00 o 
  10   5   9      911.61      903.87     22.96 o 
  11   5   9      193.67      181.58      9.58 o 
  12   5   9       59.30       55.38      5.10 o 
  13   5   9        9.24        7.99      5.96 o 
  14   5   9       61.20       67.81      7.55 o 
   0   6   9      341.83      332.03     12.24 o 
   1   6   9      253.29      264.72      6.19 o 
   2   6   9        1.13        1.17      2.33 o 
   3   6   9        1.16        2.48      2.27 o 
   4   6   9       28.66       29.12      2.60 o 
   5   6   9      151.08      174.78      4.19 o 
   6   6   9      387.58      378.20      9.06 o 
   7   6   9       46.16       51.19      3.72 o 
   8   6   9       39.49       25.42      3.35 o 
   9   6   9       38.65       29.50      4.36 o 
  10   6   9      104.09      110.60      6.77 o 
  11   6   9       49.33       64.92     10.76 o 
  12   6   9       20.57       42.20      7.46 o 
   1   7   9      155.43      159.18      4.03 o 
   2   7   9      672.12      705.29     16.23 o 
   3   7   9       34.23       34.24      3.47 o 
   4   7   9      951.97      902.69     21.94 o 
   5   7   9       22.88       25.92      3.86 o 
   6   7   9        1.03        0.46      6.20 o 
   7   7   9        0.89        6.51      6.21 o 
   8   7   9      420.98      495.17     29.50 o 
   9   7   9        7.48        9.13      6.24 o 
  10   7   9       38.88       40.57      6.86 o 
   0   8   9        1.70        3.28     10.15 o 
   1   8   9       53.12       47.83      4.51 o 
   2   8   9       26.22       35.12      4.96 o 
   3   8   9        5.32       10.28      5.21 o 
   4   8   9       43.23       48.85      5.56 o 
   5   8   9       64.03       68.26      5.53 o 
   6   8   9       37.39       43.94      6.66 o 
   7   8   9       10.40        9.50      6.90 o 
   8   8   9        0.08        3.75      9.30 o 
   1   9   9       14.77        7.35      6.97 o 
   2   9   9       91.40       92.70     11.68 o 
   3   9   9       46.69       31.26      7.49 o 
   0   0  10      676.61      950.19     14.97 o 
   1   0  10     3812.39     3455.06     32.86 o 
   2   0  10     6297.90     6738.96     63.90 o 
   3   0  10      823.28      974.93     13.28 o 
   4   0  10       74.03       54.84      2.24 o 
   5   0  10     2979.86     2671.33     40.74 o 
   6   0  10     4660.08     4728.66     82.69 o 
   7   0  10     3591.11     3576.29     41.09 o 
   8   0  10     1491.09     1607.74     23.81 o 
   9   0  10      403.85      463.00      8.78 o 
  10   0  10      878.96      855.70     11.45 o 
  11   0  10       15.75       11.55      4.11 o 
  12   0  10      427.75      401.72     11.51 o 
  13   0  10     2562.79     2610.95     63.15 o 
  14   0  10       50.05       52.43      9.66 o 
  15   0  10        0.85       17.19      8.10 o 
  16   0  10        8.14        5.22     11.20 o 
   1   1  10       24.14       34.03      1.08 o 
   2   1  10     1251.42     1333.01     11.53 o 
   3   1  10      132.95      176.42      3.37 o 
   4   1  10       70.73       84.96      1.77 o 
   5   1  10      177.40      185.25      2.73 o 
   6   1  10       46.60       49.84      1.77 o 
   7   1  10        8.92        8.74      1.83 o 
   8   1  10      169.73      166.91      2.78 o 
   9   1  10       19.57       26.82      2.99 o 
  10   1  10        7.36       13.09      2.75 o 
  11   1  10      329.76      318.21      5.80 o 
  12   1  10       25.09       21.22      3.55 o 
  13   1  10        0.74        2.98      3.55 o 
  14   1  10       88.44       82.35      5.84 o 
  15   1  10      122.09      108.24      8.33 o 
  16   1  10       20.72       22.48      7.36 o 
   0   2  10     7855.14     7511.57    124.84 o 
   1   2  10     7636.74     7470.43     78.40 o 
   2   2  10     1789.87     1828.36     18.30 o 
   3   2  10      344.07      392.48      4.09 o 
   4   2  10      836.08      844.29      9.06 o 
   5   2  10     5063.18     4963.41     45.90 o 
   6   2  10     5376.57     5432.53     51.32 o 
   7   2  10     3077.77     3066.43     27.90 o 
   8   2  10      270.58      298.23      3.66 o 
   9   2  10       58.01       74.47      2.58 o 
  10   2  10      228.96      221.33      4.65 o 
  11   2  10      233.57      214.63      4.35 o 
  12   2  10      285.01      288.31      6.72 o 
  13   2  10      280.32      270.50      8.98 o 
  14   2  10       32.49       48.36      5.88 o 
  15   2  10       92.99       83.03      8.94 o 
  16   2  10        0.69        4.69      8.69 o 
   1   3  10     1009.35      955.27      9.18 o 
   2   3  10      164.03      129.83      3.34 o 
   3   3  10       12.36        0.53      1.89 o 
   4   3  10        2.46        2.54      2.01 o 
   5   3  10      595.03      626.28      6.26 o 
   6   3  10       17.82       16.45      1.69 o 
   7   3  10      163.72      170.49      2.98 o 
   8   3  10        8.40        5.79      2.02 o 
   9   3  10      123.09      138.10      4.52 o 
  10   3  10       69.96       83.88      3.10 o 
  11   3  10       98.13      111.93      4.17 o 
  12   3  10       47.09       41.59      4.00 o 
  13   3  10       39.55       40.61      4.92 o 
  14   3  10        0.26       -5.48      5.84 o 
  15   3  10       14.59       33.02      6.16 o 
   0   4  10     2566.56     2657.48     38.01 o 
   1   4  10     3810.29     3826.11     40.67 o 
   2   4  10      950.77      934.27     12.96 o 
   3   4  10        3.14        6.61      1.38 o 
   4   4  10      582.31      593.55      8.23 o 
   5   4  10     1846.11     1871.30     24.30 o 
   6   4  10     1659.07     1620.89     18.61 o 
   7   4  10     1510.14     1531.16     20.63 o 
   8   4  10      235.65      223.07      5.76 o 
   9   4  10       35.72       40.85      3.91 o 
  10   4  10      168.89      163.61      5.03 o 
  11   4  10      118.44      125.99      8.10 o 
  12   4  10      148.17      142.42      8.40 o 
  13   4  10      231.71      231.62     10.84 o 
  14   4  10       23.42       37.97     10.49 o 
  15   4  10       19.98       22.11      8.65 o 
   1   5  10       19.54       18.24      1.87 o 
   2   5  10      563.53      556.91      9.23 o 
   3   5  10        8.81        6.33      2.65 o 
   4   5  10       56.15       51.37      3.28 o 
   5   5  10      232.42      207.33      5.73 o 
   6   5  10      118.43      108.44      2.83 o 
   7   5  10      102.78      112.16      3.56 o 
   8   5  10        0.91        6.10      2.65 o 
   9   5  10       83.75      109.33      4.44 o 
  10   5  10       13.80       26.17      3.96 o 
  11   5  10        6.76       14.95      7.63 o 
  12   5  10       11.92        3.48      5.31 o 
  13   5  10       22.94       46.88     12.33 o 
   0   6  10      364.49      358.66      7.19 o 
   1   6  10     1090.31     1075.94     21.02 o 
   2   6  10      170.88      141.12      4.13 o 
   3   6  10      131.77      110.62      4.98 o 
   4   6  10        4.87        3.16      2.46 o 
   5   6  10      741.77      731.63     18.65 o 
   6   6  10      403.86      366.98      8.42 o 
   7   6  10      900.61      916.25     25.10 o 
   8   6  10      396.49      358.40     17.19 o 
   9   6  10       79.75       83.12      6.65 o 
  10   6  10        7.06        5.78      6.27 o 
  11   6  10      113.20      111.52      9.62 o 
  12   6  10      138.52      125.58     14.68 o 
   1   7  10       97.35      106.57      4.23 o 
   2   7  10      301.48      262.23      6.89 o 
   3   7  10      259.72      277.00      7.33 o 
   4   7  10       31.82       23.01      4.69 o 
   5   7  10       35.78       26.63      4.79 o 
   6   7  10       64.95       63.13      7.78 o 
   7   7  10      169.68      180.52      7.08 o 
   8   7  10        5.57       10.17      7.14 o 
   9   7  10      202.10      232.33     13.90 o 
  10   7  10        0.01        5.29      9.73 o 
   0   8  10      758.26      716.19     27.83 o 
   1   8  10      221.61      214.26     18.06 o 
   2   8  10        5.31        1.02      5.79 o 
   3   8  10        8.31        4.39      5.73 o 
   4   8  10       35.29       26.14      5.58 o 
   5   8  10       92.47       90.15      7.49 o 
   6   8  10      119.62      122.02      8.13 o 
   7   8  10      151.05      129.79     17.33 o 
   1   1  11     5110.88     5241.82     38.74 o 
   2   1  11     2794.04     3158.19     27.34 o 
   3   1  11    10366.63     9947.46     82.25 o 
   4   1  11      143.41      153.70      3.29 o 
   5   1  11     2805.95     2885.23     30.66 o 
   6   1  11        3.69        5.76      1.82 o 
   7   1  11      144.52      107.58      2.44 o 
   8   1  11       55.30       52.05      2.70 o 
   9   1  11     5793.63     5964.84     45.13 o 
  10   1  11      268.68      280.09      4.07 o 
  11   1  11      369.14      369.01      5.98 o 
  12   1  11       67.88       75.83      3.47 o 
  13   1  11      138.47      123.77      4.09 o 
  14   1  11      159.92      145.67      7.02 o 
  15   1  11       85.58       87.64      5.56 o 
  16   1  11        0.18        4.57      8.94 o 
   0   2  11       40.77       37.04      2.60 o 
   1   2  11       69.12       54.16      2.96 o 
   2   2  11       20.63       17.74      2.88 o 
   3   2  11      126.24      123.22      2.72 o 
   4   2  11       26.15       23.83      2.20 o 
   5   2  11     1083.07     1093.81     10.06 o 
   6   2  11      669.19      690.84      9.81 o 
   7   2  11       18.57       19.61      1.86 o 
   8   2  11      166.00      156.46      3.31 o 
   9   2  11        9.60        7.70      2.41 o 
  10   2  11       22.05       22.29      2.79 o 
  11   2  11       73.46       85.93      3.96 o 
  12   2  11       18.97       19.93      4.47 o 
  13   2  11        9.03       14.00      4.13 o 
  14   2  11        2.64       -4.35      4.35 o 
  15   2  11       27.05       28.60      5.76 o 
  16   2  11       12.29       -1.90      8.55 o 
   1   3  11     1573.16     1485.42     19.54 o 
   2   3  11      966.89      971.81     12.47 o 
   3   3  11    10755.89    10699.60    102.40 o 
   4   3  11      314.91      330.21      5.66 o 
   5   3  11      804.95      842.47     12.94 o 
   6   3  11       58.42       59.11      2.30 o 
   7   3  11      203.00      176.83      4.05 o 
   8   3  11      252.31      258.26      4.18 o 
   9   3  11     1920.88     1929.62     28.23 o 
  10   3  11       40.81       45.96      4.04 o 
  11   3  11      410.87      414.51     10.75 o 
  12   3  11        0.43       10.21      4.37 o 
  13   3  11       18.33       13.71      4.09 o 
  14   3  11       86.68       84.77      5.72 o 
  15   3  11       84.64       78.98     10.40 o 
   0   4  11      239.44      234.59      8.72 o 
   1   4  11      697.54      637.62      9.99 o 
   2   4  11      345.87      339.31      7.37 o 
   3   4  11       76.02       84.67      2.64 o 
   4   4  11      212.40      210.80      5.67 o 
   5   4  11      463.18      445.41      9.35 o 
   6   4  11      138.79      138.57      2.29 o 
   7   4  11      200.68      216.57      4.86 o 
   8   4  11       10.42        8.14      2.80 o 
   9   4  11      128.25      122.27      3.31 o 
  10   4  11        0.64        2.55      3.11 o 
  11   4  11       68.39       79.14      3.86 o 
  12   4  11        2.51        3.74      4.81 o 
  13   4  11       80.87      100.83      7.69 o 
  14   4  11       60.35       48.22      6.65 o 
   1   5  11     1091.04     1098.31     17.26 o 
   2   5  11      816.64      798.69     16.88 o 
   3   5  11      942.90      907.28     17.98 o 
   4   5  11        6.53        2.29      1.82 o 
   5   5  11     1647.47     1691.98     33.05 o 
   6   5  11        0.06        5.06      3.59 o 
   7   5  11       23.17       27.44      4.11 o 
   8   5  11       51.11       40.75      2.81 o 
   9   5  11      687.51      715.21     26.09 o 
  10   5  11      237.11      201.53      9.98 o 
  11   5  11      476.08      428.17     21.41 o 
  12   5  11        1.60       -3.36      5.96 o 
  13   5  11        0.01       -3.77      9.39 o 
   0   6  11       60.82       61.99      6.04 o 
   1   6  11      339.61      323.99      8.59 o 
   2   6  11       21.29       21.02      2.94 o 
   3   6  11       34.70       35.63      3.51 o 
   4   6  11      112.91      111.27      5.13 o 
   5   6  11      777.00      805.02     25.02 o 
   6   6  11      274.15      238.01     10.83 o 
   7   6  11       28.20       14.21      3.70 o 
   8   6  11        5.12        3.97      5.66 o 
   9   6  11       12.99       11.58      5.20 o 
  10   6  11       35.32       21.16      5.85 o 
  11   6  11       66.59       84.66      9.26 o 
  12   6  11        8.79       13.42     11.60 o 
   1   7  11       93.55      100.11      4.15 o 
   2   7  11       55.16       51.00      6.70 o 
   3   7  11      898.54      907.91     32.79 o 
   4   7  11       39.83       27.96      4.29 o 
   5   7  11      287.06      260.99     11.37 o 
   6   7  11        4.50       13.81      6.89 o 
   7   7  11       12.26       31.02      8.88 o 
   8   7  11       51.80       68.04      9.71 o 
   9   7  11      184.90      196.88     11.87 o 
   0   8  11       42.05       43.92     10.60 o 
   1   8  11       55.78       75.92      7.90 o 
   2   8  11        4.20        3.51      6.49 o 
   3   8  11        0.32       -7.31      7.31 o 
   4   8  11        2.75       -7.90      9.17 o 
   5   8  11       53.48       86.53     11.04 o 
   6   8  11        4.99        2.78      8.93 o 
   0   0  12     3084.36     3379.62     80.22 o 
   1   0  12     6160.57     5926.76     77.30 o 
   2   0  12       17.58       21.34      2.16 o 
   3   0  12      121.54      158.91      2.82 o 
   4   0  12       10.61       16.78      3.09 o 
   5   0  12     3481.98     3328.43     55.05 o 
   6   0  12       11.63       15.50      2.66 o 
   7   0  12     2735.63     2773.19     30.54 o 
   8   0  12     1024.61     1026.19     12.80 o 
   9   0  12      121.69      144.47      4.05 o 
  10   0  12      344.80      342.02      8.30 o 
  11   0  12       11.32       14.53      3.87 o 
  12   0  12      764.33      687.14     26.52 o 
  13   0  12     1314.05     1331.04     47.82 o 
  14   0  12       22.70       19.65      6.50 o 
  15   0  12       42.32       44.96      8.43 o 
  16   0  12        5.95        4.57     17.22 o 
   1   1  12      100.13       96.17      1.50 o 
   2   1  12       43.52       54.73      1.60 o 
   3   1  12      767.17      794.97      8.19 o 
   4   1  12     1109.77     1135.37     10.21 o 
   5   1  12      104.82      115.87      2.07 o 
   6   1  12        1.08       -0.96      1.94 o 
   7   1  12       18.33       15.63      1.96 o 
   8   1  12      717.28      748.80     10.52 o 
   9   1  12      173.37      180.76      3.98 o 
  10   1  12      109.66       97.22      2.80 o 
  11   1  12        3.77        0.29      2.68 o 
  12   1  12        0.02       -0.37      3.20 o 
  13   1  12        4.31        6.28      3.96 o 
  14   1  12        4.55       -1.23      5.70 o 
  15   1  12        5.10        3.46      5.34 o 
   0   2  12       42.55       52.60      3.97 o 
   1   2  12     7421.14     7549.79     68.00 o 
   2   2  12        4.52       13.10      1.73 o 
   3   2  12       40.70       52.06      2.77 o 
   4   2  12       28.82       36.07      2.46 o 
   5   2  12     4697.31     4682.91     59.75 o 
   6   2  12      404.82      367.42      5.38 o 
   7   2  12     2390.07     2422.33     32.52 o 
   8   2  12      314.97      324.25      5.83 o 
   9   2  12      193.47      233.57      4.66 o 
  10   2  12       33.01       38.99      2.65 o 
  11   2  12      620.02      578.93     10.28 o 
  12   2  12        2.31       -0.96      3.58 o 
  13   2  12      476.48      466.34     20.15 o 
  14   2  12        0.68        3.77      4.85 o 
  15   2  12       38.05       51.66     10.07 o 
   1   3  12      116.27      105.04      2.97 o 
   2   3  12      146.17      128.16      3.59 o 
   3   3  12      137.12      141.39      3.99 o 
   4   3  12      176.59      182.35      3.81 o 
   5   3  12       19.48       16.21      2.30 o 
   6   3  12       40.21       41.57      2.73 o 
   7   3  12        3.57        3.50      1.62 o 
   8   3  12        0.68        2.07      2.09 o 
   9   3  12       17.88       26.71      2.38 o 
  10   3  12       66.24       65.94      3.93 o 
  11   3  12        1.04        6.10      3.03 o 
  12   3  12       14.65        3.20      3.68 o 
  13   3  12       25.96       25.76      4.44 o 
  14   3  12       11.30       17.80      5.37 o 
  15   3  12        0.98       10.59      5.56 o 
   0   4  12     1028.33      991.58     17.22 o 
   1   4  12     3506.37     3463.15     45.25 o 
   2   4  12       99.34      106.20      2.35 o 
   3   4  12       20.87       24.17      2.31 o 
   4   4  12      274.39      278.70      5.90 o 
   5   4  12     1612.26     1615.10     29.42 o 
   6   4  12        4.23        5.89      2.50 o 
   7   4  12     1896.40     1954.66     36.48 o 
   8   4  12      120.34      121.06      3.57 o 
   9   4  12       93.90       83.83      6.50 o 
  10   4  12       28.28       33.10      5.40 o 
  11   4  12      215.19      210.63     13.04 o 
  12   4  12       35.24       23.85      5.37 o 
  13   4  12      351.28      369.88      9.70 o 
  14   4  12       13.06       15.60      7.99 o 
   1   5  12       34.38       23.59      1.94 o 
   2   5  12      361.06      343.06     12.53 o 
   3   5  12       41.32       42.47      4.54 o 
   4   5  12        6.33        8.07      2.97 o 
   5   5  12       31.79       29.76      3.36 o 
   6   5  12       95.47       71.70      3.80 o 
   7   5  12       24.17       34.66      5.01 o 
   8   5  12       66.22       54.29      3.26 o 
   9   5  12      160.92      168.86     12.22 o 
  10   5  12      106.12       97.69      8.99 o 
  11   5  12        0.04       -5.23      5.23 o 
  12   5  12        1.34       18.65     13.95 o 
  13   5  12       48.89       48.76     11.04 o 
   0   6  12        3.97        6.77      4.65 o 
   1   6  12     1499.76     1573.00     33.47 o 
   2   6  12       10.61       18.94      4.27 o 
   3   6  12        1.57        4.32      4.20 o 
   4   6  12        6.09        1.65      4.52 o 
   5   6  12      718.50      778.81     26.51 o 
   6   6  12      247.39      207.44      9.31 o 
   7   6  12      545.34      495.56     13.76 o 
   8   6  12      304.38      297.78     14.58 o 
   9   6  12       24.13        9.01      8.49 o 
  10   6  12        9.79       22.15      9.20 o 
  11   6  12       69.62       87.50     12.69 o 
   1   7  12      119.38      125.72      6.31 o 
   2   7  12        3.30       12.65      5.08 o 
   3   7  12      208.24      229.37     10.04 o 
   4   7  12       47.95       46.40      6.23 o 
   5   7  12        4.45        1.16      6.64 o 
   6   7  12        0.58       -6.80      6.80 o 
   7   7  12       60.13       44.42      6.96 o 
   8   7  12       39.39       45.70      8.19 o 
   9   7  12      138.77      168.79     22.48 o 
   0   8  12        0.44      -11.89     11.89 o 
   1   8  12      535.41      540.62     22.27 o 
   2   8  12       10.47       11.54      7.04 o 
   3   8  12        7.61       18.59      8.91 o 
   4   8  12        1.26       -1.71      8.25 o 
   5   8  12      209.89      197.45     15.77 o 
   1   1  13     1052.09     1020.42     10.40 o 
   2   1  13     1814.03     1777.21     19.90 o 
   3   1  13     4174.02     4067.18     39.98 o 
   4   1  13      675.64      665.61      8.51 o 
   5   1  13     2309.04     2531.50     26.41 o 
   6   1  13       70.83       86.05      2.31 o 
   7   1  13      838.76      765.79     10.18 o 
   8   1  13       11.94        8.40      2.22 o 
   9   1  13     1375.59     1345.55     16.21 o 
  10   1  13      782.48      795.66     11.18 o 
  11   1  13      182.72      192.67      5.67 o 
  12   1  13       55.89       60.61      3.48 o 
  13   1  13       40.41       24.76      5.21 o 
  14   1  13        1.58       -4.13      5.70 o 
  15   1  13       81.33       79.95      7.60 o 
   0   2  13      797.38      749.79     14.79 o 
   1   2  13      352.81      307.09      4.70 o 
   2   2  13       12.75        7.00      2.07 o 
   3   2  13       71.20       70.77      2.87 o 
   4   2  13      400.97      393.42      7.79 o 
   5   2  13      682.65      651.67      9.83 o 
   6   2  13       17.96       13.47      2.17 o 
   7   2  13        0.19        1.95      2.14 o 
   8   2  13        9.73       10.70      2.12 o 
   9   2  13      208.38      194.70      4.56 o 
  10   2  13       24.68       32.29      3.49 o 
  11   2  13       38.47       45.76      3.59 o 
  12   2  13        0.31       -4.67      4.67 o 
  13   2  13        3.72        1.36      4.30 o 
  14   2  13        1.65       19.21      5.93 o 
  15   2  13        8.74       10.19      6.34 o 
   1   3  13      442.99      429.97      7.00 o 
   2   3  13     4296.29     4315.98     57.09 o 
   3   3  13     5346.77     5447.91     76.91 o 
   4   3  13      121.12      121.59      3.63 o 
   5   3  13     1820.59     1877.10     24.43 o 
   6   3  13      139.08      156.74      5.36 o 
   7   3  13      819.04      776.39     13.51 o 
   8   3  13      132.96      127.86      3.16 o 
   9   3  13     1343.72     1376.64     25.73 o 
  10   3  13      499.27      452.16     12.24 o 
  11   3  13       83.81       92.37      5.35 o 
  12   3  13       11.30       13.60      4.14 o 
  13   3  13        9.66       10.01      4.29 o 
  14   3  13       35.66       41.73      6.07 o 
   0   4  13     3312.79     3399.84    110.32 o 
   1   4  13       61.53       47.45      2.46 o 
   2   4  13     1385.65     1374.77     21.04 o 
   3   4  13       61.45       59.53      2.32 o 
   4   4  13       45.61       40.27      2.56 o 
   5   4  13        2.26        2.37      2.45 o 
   6   4  13      282.62      285.18      7.46 o 
   7   4  13        9.65       10.28      3.49 o 
   8   4  13       27.84       27.81      2.31 o 
   9   4  13        5.82        9.67      2.92 o 
  10   4  13       15.19       13.82      4.04 o 
  11   4  13        7.81       17.54      3.86 o 
  12   4  13        7.94        6.05      6.24 o 
  13   4  13       20.50       10.59      7.19 o 
   1   5  13      148.17      151.40      4.04 o 
   2   5  13       10.27        6.76      2.85 o 
   3   5  13      598.71      584.06     13.65 o 
   4   5  13     1021.50     1054.50     26.39 o 
   5   5  13      404.77      397.21     14.41 o 
   6   5  13        3.57        6.34      3.20 o 
   7   5  13       47.62       46.12      6.13 o 
   8   5  13       53.14       50.16      3.52 o 
   9   5  13      345.62      311.31     14.28 o 
  10   5  13       75.12       91.75     13.13 o 
  11   5  13       92.65       98.68     18.71 o 
  12   5  13       49.62       67.26      9.75 o 
   0   6  13      266.58      275.81     15.64 o 
   1   6  13       20.55       22.42      5.11 o 
   2   6  13       40.14       41.20      3.70 o 
   3   6  13        2.02       -0.94      4.12 o 
   4   6  13       50.04       60.12      4.83 o 
   5   6  13      143.30      139.42      8.49 o 
   6   6  13      258.89      274.22     10.29 o 
   7   6  13        3.96       10.13      4.75 o 
   8   6  13        1.90        7.16      7.30 o 
   9   6  13       59.58       48.55      9.24 o 
  10   6  13       52.31       81.54     13.97 o 
   1   7  13       17.68       22.62      8.54 o 
   2   7  13      255.75      285.70     14.94 o 
   3   7  13      536.57      540.32     26.50 o 
   4   7  13      125.44      112.54      6.77 o 
   5   7  13      233.11      198.50     16.86 o 
   6   7  13        1.79        2.40      8.93 o 
   7   7  13        6.48        5.64      9.22 o 
   8   7  13       26.22       17.95     12.89 o 
   0   8  13       12.04       19.00     10.72 o 
   1   8  13       51.09       62.71      8.77 o 
   2   8  13       49.55       50.44      9.32 o 
   3   8  13       12.45       15.11     11.20 o 
   4   8  13       22.08       31.80      9.66 o 
   0   0  14     2288.35     2205.84     60.79 o 
   1   0  14     3186.65     3513.52     51.44 o 
   2   0  14     1970.89     2125.89     29.26 o 
   3   0  14        6.86       13.08      2.08 o 
   4   0  14      375.37      337.36      6.80 o 
   5   0  14      976.42      961.58     16.14 o 
   6   0  14     2779.88     2720.01     48.24 o 
   7   0  14     1480.31     1613.94     30.23 o 
   8   0  14      575.53      590.05     15.82 o 
   9   0  14      182.46      218.43      6.58 o 
  10   0  14      202.66      147.50      6.07 o 
  11   0  14      748.69      683.03     23.94 o 
  12   0  14      202.41      192.75     12.90 o 
  13   0  14       20.07       32.18      6.59 o 
  14   0  14       11.67       10.60      6.40 o 
  15   0  14       16.00       20.15      9.27 o 
   1   1  14        2.19        2.46      1.39 o 
   2   1  14       56.80       52.94      2.20 o 
   3   1  14       10.49        7.47      1.98 o 
   4   1  14      203.31      200.71      2.90 o 
   5   1  14       64.95       63.03      2.08 o 
   6   1  14        3.01        3.70      1.93 o 
   7   1  14       32.87       33.81      2.58 o 
   8   1  14      354.82      346.57      7.46 o 
   9   1  14        8.59        8.24      2.37 o 
  10   1  14       62.72       64.64      2.90 o 
  11   1  14      102.99       99.09      3.62 o 
  12   1  14        9.23       14.09      4.51 o 
  13   1  14        1.91       -4.78      4.78 o 
  14   1  14       33.21       22.83      4.56 o 
  15   1  14       27.89       17.91      6.08 o 
   0   2  14     2472.10     2385.38     53.02 o 
   1   2  14     1056.03     1036.97     14.99 o 
   2   2  14     2093.78     2180.06     26.09 o 
   3   2  14      476.99      434.56      6.96 o 
   4   2  14       11.86       10.52      2.52 o 
   5   2  14       54.89       56.40      2.77 o 
   6   2  14     7770.13     8012.86    147.94 o 
   7   2  14       62.67       66.00      2.94 o 
   8   2  14       93.21      105.13      4.31 o 
   9   2  14      151.65      169.71      6.56 o 
  10   2  14      154.54      121.90      5.16 o 
  11   2  14      123.49      111.93      5.09 o 
  12   2  14      140.23      142.80      7.33 o 
  13   2  14       99.75       97.54      6.98 o 
  14   2  14       97.98      105.84      6.06 o 
   1   3  14      641.45      672.53      9.38 o 
   2   3  14      989.57      891.95     14.01 o 
   3   3  14        2.12       -0.40      2.03 o 
   4   3  14       22.28       22.75      3.32 o 
   5   3  14       29.10       22.92      2.54 o 
   6   3  14       25.35       22.77      3.61 o 
   7   3  14       23.29       19.98      3.35 o 
   8   3  14        2.81        7.23      2.57 o 
   9   3  14        0.03        0.72      2.47 o 
  10   3  14      143.20      138.87      5.13 o 
  11   3  14      120.53       98.29      7.11 o 
  12   3  14       21.67       12.31      4.57 o 
  13   3  14        0.33       -0.81      7.34 o 
  14   3  14       34.62       25.62     18.67 o 
   0   4  14      316.07      295.24     14.99 o 
   1   4  14     1669.14     1714.86     27.79 o 
   2   4  14      889.18      919.18     21.51 o 
   3   4  14       50.60       50.47      2.32 o 
   4   4  14       11.08       13.77      2.73 o 
   5   4  14      737.11      760.59     14.24 o 
   6   4  14     1084.82     1115.26     22.11 o 
   7   4  14      379.17      393.10      9.71 o 
   8   4  14      401.68      436.67     13.04 o 
   9   4  14       23.12       19.33      3.15 o 
  10   4  14       16.94        9.39      3.87 o 
  11   4  14      122.23      119.74      7.48 o 
  12   4  14       70.39       69.44      6.82 o 
  13   4  14       83.42       74.60     11.77 o 
   1   5  14       10.74       14.00      4.00 o 
   2   5  14      839.80      862.00     19.49 o 
   3   5  14      141.79      120.97      6.33 o 
   4   5  14        9.12        3.86      3.22 o 
   5   5  14        0.52        2.31      3.96 o 
   6   5  14       10.18        5.87      3.53 o 
   7   5  14       64.55       55.87      5.04 o 
   8   5  14       42.93       52.47      6.49 o 
   9   5  14        4.88        6.71      7.78 o 
  10   5  14       57.17       68.30      8.97 o 
  11   5  14       14.50       24.00     19.72 o 
   0   6  14      380.80      396.58     11.21 o 
   1   6  14      167.96      169.92      5.78 o 
   2   6  14      214.34      223.21     10.20 o 
   3   6  14        1.53       12.53      4.32 o 
   4   6  14       24.72       39.65      4.79 o 
   5   6  14      128.46      134.16      6.68 o 
   6   6  14      161.64      159.13      9.34 o 
   7   6  14      136.60      113.02     11.10 o 
   8   6  14      354.68      377.57     13.85 o 
   9   6  14        3.77       23.17      8.78 o 
  10   6  14        4.99       13.59     10.33 o 
   1   7  14       22.03       22.99      7.91 o 
   2   7  14      227.52      250.03     14.63 o 
   3   7  14        8.14        5.47      7.15 o 
   4   7  14       72.99       68.75      8.37 o 
   5   7  14        1.77        3.12      7.85 o 
   6   7  14        9.70        1.60      9.25 o 
   7   7  14        4.20       26.09     12.51 o 
   0   8  14      119.92      130.09     37.61 o 
   1   8  14       91.28       92.84     12.70 o 
   2   8  14       61.79       83.02     10.89 o 
   1   1  15      101.20       98.45      2.47 o 
   2   1  15     2693.86     2649.14     33.54 o 
   3   1  15      406.57      397.23      6.73 o 
   4   1  15     2129.36     2206.65     24.18 o 
   5   1  15       49.56       58.64      2.52 o 
   6   1  15       84.03      121.21      3.41 o 
   7   1  15      643.06      627.32     11.04 o 
   8   1  15      188.90      157.24      4.72 o 
   9   1  15       19.24       19.04      2.68 o 
  10   1  15     1029.00     1037.22     22.45 o 
  11   1  15       15.84       19.74      3.52 o 
  12   1  15      162.45      169.80      6.35 o 
  13   1  15       20.42       21.12      5.92 o 
  14   1  15       93.51       76.49      5.47 o 
   0   2  15       37.07       19.14      3.69 o 
   1   2  15      185.57      168.92      4.00 o 
   2   2  15        5.36        1.93      1.86 o 
   3   2  15       31.74       28.20      3.71 o 
   4   2  15       37.62       40.52      2.54 o 
   5   2  15      698.93      728.73     11.22 o 
   6   2  15       34.30       26.54      3.76 o 
   7   2  15       22.17       32.01      2.78 o 
   8   2  15       90.13       91.65      4.25 o 
   9   2  15        3.70        5.62      3.16 o 
  10   2  15       40.58       35.07      3.77 o 
  11   2  15        0.30        6.89      4.11 o 
  12   2  15       16.65       10.29      4.58 o 
  13   2  15        0.07        0.05      6.03 o 
  14   2  15        1.17        1.27      6.13 o 
   1   3  15        8.61       18.77      2.61 o 
   2   3  15     4596.31     4705.29     64.69 o 
   3   3  15      165.14      165.57      4.03 o 
   4   3  15      884.11      891.96     19.47 o 
   5   3  15      378.55      379.39     10.42 o 
   6   3  15       12.58       22.92      3.66 o 
   7   3  15        1.02       -3.40      3.40 o 
   8   3  15      359.56      350.64      7.43 o 
   9   3  15       13.31       15.86      2.66 o 
  10   3  15      578.73      599.47     19.91 o 
  11   3  15       31.82       26.94      5.71 o 
  12   3  15       41.53       37.39      5.46 o 
  13   3  15        0.20       -1.48      6.34 o 
   0   4  15       95.25       91.93      8.23 o 
   1   4  15      228.16      213.98      6.48 o 
   2   4  15       82.41       71.02      2.30 o 
   3   4  15      271.65      250.94      7.44 o 
   4   4  15       33.86       28.38      3.45 o 
   5   4  15       28.84       28.07      2.67 o 
   6   4  15       33.97       36.51      2.92 o 
   7   4  15       35.14       30.81      4.14 o 
   8   4  15        0.39       -1.39      4.05 o 
   9   4  15        0.54        3.16      4.11 o 
  10   4  15       35.16       42.24      4.77 o 
  11   4  15       26.79       30.94      7.21 o 
  12   4  15        4.57        7.61      7.62 o 
   1   5  15       70.47       80.24      9.10 o 
   2   5  15     1053.35     1126.35     34.26 o 
   3   5  15      659.12      639.93     24.96 o 
   4   5  15      949.95      958.68     26.20 o 
   5   5  15      129.20      132.44      4.74 o 
   6   5  15        4.47        2.59      4.27 o 
   7   5  15       28.65       28.06      4.87 o 
   8   5  15      106.70      117.39      6.62 o 
   9   5  15       51.34       39.91      8.62 o 
  10   5  15      320.67      297.52     18.60 o 
  11   5  15        0.52        5.57      6.80 o 
   0   6  15      260.38      264.79     28.39 o 
   1   6  15       38.34       40.15      7.83 o 
   2   6  15        5.22        6.03      7.39 o 
   3   6  15       35.63       24.56      5.63 o 
   4   6  15       27.92       49.94      9.41 o 
   5   6  15      142.72      127.26      7.42 o 
   6   6  15       99.26      111.38      8.17 o 
   7   6  15        0.68       10.63      9.37 o 
   8   6  15        7.95       14.23     12.63 o 
   9   6  15       19.69        3.60     11.71 o 
   1   7  15       24.20       23.46      8.93 o 
   2   7  15      327.99      367.41     24.55 o 
   3   7  15       12.13        7.05      6.10 o 
   4   7  15      154.95      148.93     14.18 o 
   5   7  15        0.07       14.26      8.54 o 
   6   7  15       25.06       22.01     10.18 o 
   0   0  16     4881.59     4902.51    143.35 o 
   1   0  16       72.97       83.01      4.62 o 
   2   0  16      626.27      711.51      8.95 o 
   3   0  16        0.98        0.04      2.26 o 
   4   0  16      754.08      664.38     17.07 o 
   5   0  16       10.08       11.85      5.39 o 
   6   0  16     1507.16     1499.51     32.60 o 
   7   0  16       29.69       33.64      3.34 o 
   8   0  16      624.51      691.33     20.98 o 
   9   0  16      103.92       93.31      5.85 o 
  10   0  16      398.26      318.23     10.51 o 
  11   0  16       88.50       80.22      6.00 o 
  12   0  16      271.95      277.52      9.53 o 
  13   0  16      438.77      395.27     19.35 o 
  14   0  16        3.10       15.08      7.41 o 
   1   1  16        0.57       -1.54      1.54 o 
   2   1  16        0.72       -1.63      1.63 o 
   3   1  16       68.93       54.87      1.92 o 
   4   1  16       38.96       45.90      2.02 o 
   5   1  16       14.67       11.76      2.10 o 
   6   1  16      212.31      204.53      5.93 o 
   7   1  16        0.31       -1.58      2.11 o 
   8   1  16       35.18       34.58      2.71 o 
   9   1  16      182.37      178.17      4.52 o 
  10   1  16       61.50       50.49      3.87 o 
  11   1  16       20.07       31.80      4.48 o 
  12   1  16        0.63        0.86      4.65 o 
  13   1  16        7.44       14.82      4.39 o 
   0   2  16     4459.14     4638.91     88.92 o 
   1   2  16      275.31      294.03      6.98 o 
   2   2  16      971.03      998.15     18.30 o 
   3   2  16       10.37       12.73      2.20 o 
   4   2  16      714.08      675.81     13.46 o 
   5   2  16       74.23       75.18      3.51 o 
   6   2  16     1341.29     1341.46     23.60 o 
   7   2  16        3.09       10.43      3.32 o 
   8   2  16      840.91      877.51     19.88 o 
   9   2  16       71.94       71.22      2.78 o 
  10   2  16       46.78       25.36      3.66 o 
  11   2  16        1.73        4.59      3.94 o 
  12   2  16      330.69      309.91     11.71 o 
  13   2  16        5.15        7.68      6.34 o 
   1   3  16      166.36      161.53      3.64 o 
   2   3  16      261.56      249.62      6.33 o 
   3   3  16      203.03      187.25      4.38 o 
   4   3  16      564.80      569.25     16.71 o 
   5   3  16      118.59      107.78      3.64 o 
   6   3  16       78.08       84.05      3.82 o 
   7   3  16        0.09       -0.71      3.44 o 
   8   3  16      272.18      267.08      9.51 o 
   9   3  16        0.38        2.19      4.27 o 
  10   3  16        3.43        3.27      3.76 o 
  11   3  16       32.58       20.40      4.47 o 
  12   3  16        4.50        3.73      6.55 o 
   0   4  16     1251.65     1250.95     43.52 o 
   1   4  16      260.78      254.99      6.49 o 
   2   4  16      283.81      286.14      8.02 o 
   3   4  16      106.75      108.34      3.32 o 
   4   4  16      143.17      138.57      4.82 o 
   5   4  16        6.71        6.96      3.67 o 
   6   4  16      689.80      718.78     24.23 o 
   7   4  16        2.56        5.31      3.81 o 
   8   4  16      168.48      181.54      8.35 o 
   9   4  16       41.80       50.79      5.16 o 
  10   4  16       29.28       33.77     11.78 o 
  11   4  16        0.27        0.62      6.39 o 
   1   5  16       94.08       84.98      6.29 o 
   2   5  16        7.46        4.79      7.10 o 
   3   5  16       20.98       16.73      6.40 o 
   4   5  16       53.46       52.04      4.97 o 
   5   5  16       59.11       57.49      5.73 o 
   6   5  16       41.92       40.60      5.61 o 
   7   5  16       21.69       31.86      7.35 o 
   8   5  16       58.65       55.26      7.38 o 
   9   5  16       20.68       29.06      9.27 o 
  10   5  16        1.55       -8.27      9.17 o 
   0   6  16      559.10      609.51     39.53 o 
   1   6  16        2.30       13.12      6.61 o 
   2   6  16      200.34      200.63     12.76 o 
   3   6  16        0.52        3.04      6.43 o 
   4   6  16       34.27       54.97      7.03 o 
   5   6  16       11.84       19.00      7.37 o 
   6   6  16      411.98      400.45     32.95 o 
   7   6  16        0.29        7.42      6.07 o 
   8   6  16      125.94      157.23     15.35 o 
   1   7  16       16.29       18.70     11.08 o 
   2   7  16       41.71       41.17      8.40 o 
   3   7  16       38.35       46.55      8.45 o 
   4   7  16       50.38       81.35     19.28 o 
   5   7  16        9.49       15.34      7.88 o 
   1   1  17       40.28       52.82      1.90 o 
   2   1  17      851.43      850.03     12.67 o 
   3   1  17     1226.02     1230.68     18.45 o 
   4   1  17     1927.61     1989.91     29.58 o 
   5   1  17      577.94      629.50     12.25 o 
   6   1  17        1.47        3.47      3.17 o 
   7   1  17      188.71      165.44      6.94 o 
   8   1  17      670.91      610.44      8.68 o 
   9   1  17      479.99      445.50     12.05 o 
  10   1  17       53.56       68.64      3.82 o 
  11   1  17        8.93        7.21      4.26 o 
  12   1  17       53.96       59.97      4.75 o 
  13   1  17        4.80        3.76      5.41 o 
   0   2  17       28.34       25.41      3.96 o 
   1   2  17       83.76       74.18      2.89 o 
   2   2  17       29.31       26.92      3.73 o 
   3   2  17       16.35       11.30      3.01 o 
   4   2  17       72.33       77.79      3.53 o 
   5   2  17      144.34      141.14      3.54 o 
   6   2  17       25.01       17.76      3.04 o 
   7   2  17       41.38       35.96      3.37 o 
   8   2  17        9.62        8.44      3.25 o 
   9   2  17       12.43        6.57      3.97 o 
  10   2  17        7.38        4.68      4.32 o 
  11   2  17        6.02       -0.10      4.75 o 
  12   2  17        0.21        0.71      5.93 o 
   1   3  17      182.60      163.44      5.49 o 
   2   3  17       33.31       39.63      2.26 o 
   3   3  17      465.85      475.88     10.55 o 
   4   3  17     1147.25     1229.89     25.52 o 
   5   3  17      502.12      517.24     13.15 o 
   6   3  17       55.72       64.29      5.50 o 
   7   3  17       12.80       12.22      3.60 o 
   8   3  17      276.53      252.83      7.85 o 
   9   3  17      157.82      141.62      5.55 o 
  10   3  17      103.07      116.31     10.46 o 
  11   3  17       34.42       36.39      7.36 o 
  12   3  17       11.93       18.80      7.40 o 
   0   4  17     1024.44      983.49     31.24 o 
   1   4  17      264.59      246.00      9.41 o 
   2   4  17      219.44      219.04     10.27 o 
   3   4  17       99.31      107.14      6.27 o 
   4   4  17       44.43       39.10      3.94 o 
   5   4  17       31.40       33.08      4.08 o 
   6   4  17        1.61       -3.96      3.96 o 
   7   4  17       48.48       40.36      4.20 o 
   8   4  17        6.08       -2.30      5.35 o 
   9   4  17        0.07       -4.37      4.80 o 
  10   4  17       12.75       10.56      6.31 o 
  11   4  17       49.14       33.83      7.45 o 
   1   5  17       62.68       77.53      8.08 o 
   2   5  17      904.40      911.48     37.99 o 
   3   5  17       52.73       70.10      6.28 o 
   4   5  17      492.70      533.23     22.06 o 
   5   5  17      285.22      335.96     24.59 o 
   6   5  17        1.43       -7.12      7.12 o 
   7   5  17       21.23       10.82      7.82 o 
   8   5  17      273.41      273.68     21.11 o 
   9   5  17       68.71      101.46     23.78 o 
   0   6  17        3.99       -1.38      8.60 o 
   1   6  17       92.10       89.51      7.88 o 
   2   6  17        0.24       -0.02      7.84 o 
   3   6  17       26.51       44.54      9.37 o 
   4   6  17        1.62       -2.35      8.48 o 
   5   6  17       64.72       71.05      9.09 o 
   6   6  17        0.50       11.72      8.31 o 
   7   6  17        5.27       16.83     14.94 o 
   1   7  17       10.82       11.35     10.41 o 
   2   7  17       76.43      105.84     14.29 o 
   3   7  17       38.75       51.77     14.15 o 
   0   0  18      935.06      905.37     23.09 o 
   1   0  18     1746.17     1875.96     46.41 o 
   2   0  18      182.72      182.14      8.11 o 
   3   0  18        0.63        3.01      2.92 o 
   4   0  18      258.70      232.55      7.88 o 
   5   0  18      587.75      559.27     20.52 o 
   6   0  18      592.68      586.67     14.68 o 
   7   0  18      651.93      704.40     19.27 o 
   8   0  18       18.57        8.99      4.27 o 
   9   0  18      178.25      182.61      8.53 o 
  10   0  18      219.22      176.94      7.58 o 
  11   0  18       54.79       40.91      8.02 o 
  12   0  18        6.36        8.89      7.13 o 
   1   1  18        9.51        7.13      2.63 o 
   2   1  18       14.63       11.60      2.04 o 
   3   1  18        1.97       -2.15      2.15 o 
   4   1  18       26.16       23.75      3.16 o 
   5   1  18        8.12        2.50      2.10 o 
   6   1  18        6.95        7.86      2.08 o 
   7   1  18        2.35        1.81      2.47 o 
   8   1  18       91.21       89.95      4.09 o 
   9   1  18        3.41       -1.69      3.48 o 
  10   1  18      183.63      180.49      8.53 o 
  11   1  18        1.30       -1.87      5.92 o 
  12   1  18       10.83       10.51      5.47 o 
   0   2  18      679.11      670.26     14.00 o 
   1   2  18      665.62      695.97     13.66 o 
   2   2  18       85.19       97.43      3.49 o 
   3   2  18       76.19       66.82      4.36 o 
   4   2  18      468.27      425.51     11.63 o 
   5   2  18       53.63       51.55      4.03 o 
   6   2  18       57.93       62.84      5.51 o 
   7   2  18      163.47      182.92      8.55 o 
   8   2  18      367.00      395.94     17.62 o 
   9   2  18       84.25       99.84      6.73 o 
  10   2  18        6.79        0.78      4.66 o 
  11   2  18       37.06       33.10      7.63 o 
  12   2  18      101.43       87.11      6.33 o 
   1   3  18       46.21       45.41      3.20 o 
   2   3  18       52.35       50.77      3.37 o 
   3   3  18        6.13        2.60      2.67 o 
   4   3  18       30.93       27.60      3.18 o 
   5   3  18       44.92       41.78      3.29 o 
   6   3  18        9.55       11.74      2.99 o 
   7   3  18      101.48       95.98      4.67 o 
   8   3  18       22.92       15.20      4.36 o 
   9   3  18        0.54        1.54      5.52 o 
  10   3  18       31.04       31.14      5.79 o 
  11   3  18        2.45        4.53      5.97 o 
   0   4  18      590.74      569.47     19.64 o 
   1   4  18      875.77      957.97     25.40 o 
   2   4  18       12.81       16.38      4.92 o 
   3   4  18        0.54        3.44      3.02 o 
   4   4  18       62.24       44.47      3.98 o 
   5   4  18      358.66      377.11     11.43 o 
   6   4  18      109.49      104.46      6.85 o 
   7   4  18      372.69      425.99     24.21 o 
   8   4  18       24.00       12.21      7.47 o 
   9   4  18       36.19       34.27      6.61 o 
  10   4  18        2.19       -4.59      7.48 o 
   1   5  18       28.17       18.67      5.70 o 
   2   5  18       32.78       37.36      5.59 o 
   3   5  18       50.34       61.64      6.01 o 
   4   5  18       40.33       28.82      7.19 o 
   5   5  18      169.88      152.03     10.97 o 
   6   5  18      109.65       99.57      8.79 o 
   7   5  18       83.26       98.32      8.97 o 
   8   5  18       14.32        9.51      9.18 o 
   0   6  18      156.53      165.08     17.57 o 
   1   6  18      126.19      127.31     12.98 o 
   2   6  18        8.36       10.28      7.93 o 
   3   6  18       24.38       33.65     13.48 o 
   4   6  18        8.57       27.08      8.81 o 
   5   6  18      162.10      165.61     16.04 o 
   6   6  18      129.40       94.38     10.16 o 
   1   1  19      376.86      374.54      7.51 o 
   2   1  19       30.01       30.90      3.45 o 
   3   1  19     1419.43     1446.39     23.71 o 
   4   1  19       15.31       21.88      2.55 o 
   5   1  19      311.57      360.53     11.70 o 
   6   1  19       11.50       16.32      3.76 o 
   7   1  19      129.91       90.19      3.74 o 
   8   1  19       10.81       12.05      3.83 o 
   9   1  19      340.38      338.53     14.47 o 
  10   1  19        4.02        3.17      5.12 o 
  11   1  19      132.86      141.74     10.14 o 
   0   2  19        9.96       15.99      5.92 o 
   1   2  19        2.42        0.43      2.46 o 
   2   2  19       14.29       18.83      2.89 o 
   3   2  19        1.18       -1.13      2.54 o 
   4   2  19        0.03       -2.68      2.68 o 
   5   2  19        0.88        0.53      2.91 o 
   6   2  19       85.68       76.10      3.64 o 
   7   2  19       33.02       30.32      3.64 o 
   8   2  19       55.25       44.49      3.88 o 
   9   2  19       19.27       16.81      4.42 o 
  10   2  19        0.88       -1.55      5.03 o 
  11   2  19       14.81       10.42      8.02 o 
   1   3  19      263.13      268.01     10.41 o 
   2   3  19        2.36       11.34      3.28 o 
   3   3  19      707.19      746.70     24.58 o 
   4   3  19      206.42      189.17      5.66 o 
   5   3  19      234.00      249.31      6.21 o 
   6   3  19       25.50       28.77      5.62 o 
   7   3  19       59.69       54.78      5.10 o 
   8   3  19       76.88       67.13      5.24 o 
   9   3  19       85.72      101.78      8.65 o 
  10   3  19        0.08        5.41      6.68 o 
   0   4  19       67.66       71.68      7.02 o 
   1   4  19      336.88      324.65     11.23 o 
   2   4  19      281.02      299.44     13.57 o 
   3   4  19      150.48      142.91      6.91 o 
   4   4  19       51.71       58.11      5.43 o 
   5   4  19       72.50       62.00      4.89 o 
   6   4  19       51.58       50.76      5.80 o 
   7   4  19       17.63       10.58      8.52 o 
   8   4  19       19.61       12.01      7.94 o 
   9   4  19        1.46        0.63      6.45 o 
   1   5  19      161.56      182.60     14.94 o 
   2   5  19       70.51       75.40     10.77 o 
   3   5  19      378.73      372.69     22.85 o 
   4   5  19       36.68       25.79      8.45 o 
   5   5  19        7.75       14.13      8.22 o 
   6   5  19        0.98        0.76      7.88 o 
   7   5  19        6.67       15.34      7.06 o 
   0   6  19       43.25       32.42     10.20 o 
   1   6  19       10.88        6.65      7.25 o 
   2   6  19        4.14       -6.60      7.03 o 
   3   6  19       11.82        8.26      7.29 o 
   4   6  19        0.98        6.93      8.44 o 
   0   0  20      801.27      800.05     39.24 o 
   1   0  20      462.95      474.98     14.51 o 
   2   0  20       33.64       28.60      2.87 o 
   3   0  20      103.23      112.41      4.07 o 
   4   0  20       11.29       14.94      3.39 o 
   5   0  20      649.53      588.93     28.70 o 
   6   0  20        3.39        6.06      4.18 o 
   7   0  20      303.22      322.82     17.46 o 
   8   0  20      128.58      136.00      7.19 o 
   9   0  20        5.88       10.18      6.29 o 
  10   0  20       18.14       32.82      9.70 o 
  11   0  20       66.67       45.51      8.87 o 
   1   1  20       12.32        3.92      2.61 o 
   2   1  20      206.49      188.31      5.18 o 
   3   1  20       48.12       42.97      2.75 o 
   4   1  20       24.05       20.43      3.04 o 
   5   1  20        1.05        0.27      3.72 o 
   6   1  20        0.01        1.75      4.06 o 
   7   1  20       39.37       31.52      3.92 o 
   8   1  20        7.73       14.80      4.26 o 
   9   1  20        4.39        2.14      4.14 o 
  10   1  20       31.06       26.91      7.92 o 
   0   2  20       69.95       78.72      5.37 o 
   1   2  20      351.84      369.51     11.49 o 
   2   2  20        8.48        7.88      3.42 o 
   3   2  20       30.32       31.56      3.52 o 
   4   2  20       19.28       25.90      4.52 o 
   5   2  20      140.20      136.61      8.38 o 
   6   2  20       89.95       93.20      4.44 o 
   7   2  20      552.95      585.05     28.58 o 
   8   2  20       18.09       20.61      4.72 o 
   9   2  20        5.19       11.21      5.01 o 
  10   2  20        4.37       -0.03      5.72 o 
   1   3  20       59.85       64.45      4.47 o 
   2   3  20      109.41      104.49      7.07 o 
   3   3  20       53.11       42.64      4.09 o 
   4   3  20       38.07       26.60      3.68 o 
   5   3  20       38.34       25.14      4.46 o 
   6   3  20        0.02        4.62      5.49 o 
   7   3  20        0.68       -5.89      5.89 o 
   8   3  20        8.05       14.34      5.37 o 
   9   3  20        0.61       12.16      6.72 o 
   0   4  20       34.76       39.45     17.07 o 
   1   4  20      134.44      153.11     12.33 o 
   2   4  20        0.28        9.00      8.18 o 
   3   4  20       70.38       73.08      7.52 o 
   4   4  20        2.31        4.86      5.95 o 
   5   4  20      165.48      174.53     14.41 o 
   6   4  20        3.12        0.18      5.76 o 
   7   4  20      205.03      199.96      8.65 o 
   8   4  20       13.09       14.25      6.63 o 
   1   5  20        2.13        7.46      6.45 o 
   2   5  20       86.05      103.04     12.60 o 
   3   5  20       49.50       33.15      6.63 o 
   4   5  20        4.56        2.02      7.98 o 
   5   5  20       23.52       16.83      7.40 o 
   1   1  21      379.01      336.52     10.03 o 
   2   1  21       48.93       63.66      4.50 o 
   3   1  21      383.21      389.12     14.52 o 
   4   1  21      288.42      308.47     10.25 o 
   5   1  21       14.57       20.72      3.57 o 
   6   1  21        0.34       -3.01      4.11 o 
   7   1  21       79.25       67.38      4.92 o 
   8   1  21        7.33        1.88      4.74 o 
   9   1  21       11.23       19.35     10.36 o 
   0   2  21       56.03       53.80      8.43 o 
   1   2  21        2.21       -3.46      3.46 o 
   2   2  21        0.06       -2.09      3.12 o 
   3   2  21        0.22        4.97      3.28 o 
   4   2  21       12.46       15.31      3.66 o 
   5   2  21        3.65       -3.92      3.92 o 
   6   2  21        3.88        8.02      4.71 o 
   7   2  21       47.92       59.83      5.94 o 
   8   2  21       32.30       50.06     13.10 o 
   9   2  21       50.70       39.35      6.51 o 
   1   3  21      146.32      127.93     10.09 o 
   2   3  21      104.95      114.76      5.62 o 
   3   3  21      154.48      129.91      9.43 o 
   4   3  21       84.90       92.31      5.38 o 
   5   3  21      209.33      224.94     10.83 o 
   6   3  21        4.41        1.45      6.14 o 
   7   3  21       40.55       44.75      7.78 o 
   8   3  21       10.94       19.91      6.13 o 
   0   4  21       11.63       10.91     12.66 o 
   1   4  21        0.31       -6.16      6.16 o 
   2   4  21        4.72        5.73      9.13 o 
   3   4  21        0.06        4.83      6.58 o 
   4   4  21        9.43       12.46      8.55 o 
   5   4  21       15.39       14.07      6.87 o 
   6   4  21       29.89       28.27      6.80 o 
   1   5  21        5.77        1.63      7.78 o 
   2   5  21       52.25       54.95      7.20 o 
   3   5  21      144.06      134.08      8.64 o 
   0   0  22      898.87      949.33     55.55 o 
   1   0  22        2.57        5.27      4.81 o 
   2   0  22       21.72       32.90      5.14 o 
   3   0  22       44.28       50.82      5.36 o 
   4   0  22       55.15       55.92      8.30 o 
   5   0  22        2.18       17.12      8.12 o 
   6   0  22      284.74      290.34     15.79 o 
   7   0  22       51.06       68.51     11.65 o 
   8   0  22       31.81       38.19     14.23 o 
   1   1  22        4.37        3.34      4.39 o 
   2   1  22        4.36        4.38      3.49 o 
   3   1  22        8.69        6.92      4.02 o 
   4   1  22       34.98       33.53      5.24 o 
   5   1  22       11.48       13.71      4.53 o 
   6   1  22       30.22       30.82      4.70 o 
   7   1  22        2.42        7.48      6.26 o 
   8   1  22        1.77        4.51      5.59 o 
   0   2  22      212.33      214.03     14.40 o 
   1   2  22      107.89       88.97      5.48 o 
   2   2  22      190.60      208.16     10.08 o 
   3   2  22        3.14       -4.83      4.83 o 
   4   2  22       59.26       45.93      5.56 o 
   5   2  22       67.91       53.43      6.96 o 
   6   2  22      139.61      164.39      8.14 o 
   7   2  22       13.83       13.15      5.79 o 
   1   3  22        8.63       10.71      6.50 o 
   2   3  22       38.70       35.14      6.82 o 
   3   3  22        6.16        5.55      8.50 o 
   4   3  22       14.69       22.39      7.17 o 
   5   3  22       24.28       23.77      7.01 o 
   6   3  22       15.10       13.31      6.61 o 
   0   4  22       94.73       90.82     13.73 o 
   1   4  22       60.06       48.49      7.73 o 
   2   4  22       30.30       30.59      7.14 o 
   3   4  22        6.17        1.78      6.38 o 
   4   4  22        0.35       -5.34      6.40 o 
   1   1  23       12.01        9.64      4.81 o 
   2   1  23      153.32      182.57     11.10 o 
   3   1  23        3.07        5.67      4.58 o 
   4   1  23      130.45      153.52      7.64 o 
   5   1  23       12.68       18.74      6.47 o 
   6   1  23       12.93       24.99      7.34 o 
   7   1  23       16.26       19.14      7.13 o 
   0   2  23       24.87       24.84      7.98 o 
   1   2  23        6.87        4.76      5.45 o 
   2   2  23        0.02        1.67      5.42 o 
   3   2  23        0.12        2.80      5.33 o 
   4   2  23       38.23       32.68      8.59 o 
   5   2  23        5.58       13.55      9.92 o 
   6   2  23        1.20        4.43      6.28 o 
   1   3  23        5.39        2.73      5.37 o 
   2   3  23       41.59       42.30      8.06 o 
   3   3  23        0.50        6.73      6.83 o 
   4   3  23      137.94      165.25     22.50 o 
   0   0  24      107.35      120.19     15.74 o 
   1   0  24        0.60        5.84      8.69 o 
   2   0  24      118.60      103.94      8.77 o 
   3   0  24       19.35       10.13     12.85 o 
   4   0  24       63.07       53.33     16.67 o 
   5   0  24        0.30        3.90      9.30 o 
   1   1  24       21.83       24.58      6.77 o 
   2   1  24       16.76       17.97      7.62 o 
   3   1  24        4.19       12.58      6.39 o 
   4   1  24        2.49        1.62      7.15 o 
   0   2  24      229.96      264.83     22.63 o 
   1   2  24       36.40       54.53      9.86 o 
   2   2  24       65.43       82.04      7.66 o 
   3   2  24       14.90       21.50      7.01 o 
                                                 
